# Supplementary material for: Trispyrazol-1-ylmethane
Source: Acta Crystallogr Sect E Struct Rep Online. 2008 Dec 13;65(Pt 1):o108. doi: 10.1107/S1600536808041767 (PMC2968032; doi:10.1107/S1600536808041767)
Supplement: Supplementary file 1 [file e-65-0o108-sup1.cif]

##############################################################################
###                                                                        ###
###        Electronic paper (Acta Crystallographica Section E)             ###
###                                                                        ###
##############################################################################
#                                                                            #
# This CIF contains the data in a paper accepted for publication in Acta     #
# Crystallographica Section E. It conforms to the requirements of Notes      #
# for Authors for Section E, and has been peer reviewed under the auspices   #
# of the IUCr Commission on Journals.                                        #
#                                                                            #
# Full details of the Crystallographic Information File format               #
# are given in the paper "The Crystallographic Information File (CIF):       #
# a New Standard Archive File for Crystallography" by S. R. Hall, F. H.      #
# Allen and I. D. Brown [Acta Cryst. (1991), A47, 655-685].                  #
#                                                                            #
# The current version of the core CIF dictionary is obtainable from          #
# ftp://ftp.iucr.org/pub/cif_core.dic. The current version number is 2.4.    #
#                                                                            #
# Software is freely available for graphical display of the structure(s) in  #
# this CIF.  For information consult the CIF home page http://www.iucr.org/  #
# cif/home.html                                                              #
#                                                                            #
# This file may be used for bona fide research purposes within the           #
# scientific community so long as proper attribution is given to the journal # 
# article from which it was obtained.                                        #
#                                                                            #
##############################################################################
                                             
data_global
_journal_date_recd_electronic     2008-12-05
_journal_date_accepted     2008-12-09
_journal_name_full     'Acta Crystallographica, Section E'
_journal_year     2009
_journal_volume     65
_journal_issue      1
_journal_page_first     o108
_journal_page_last     o108
_journal_paper_category     QO
_journal_coeditor_code     BT2828
_publ_contact_author_name     'Professor Peter Kl\"ufers'
_publ_contact_author_address
;
Department Chemie und Biochemie
Ludwig-Maximilians-Universit\"at
Butenandtstrasse 5--13
D-81377 M\"unchen
Germany
;
_publ_contact_author_email     'kluef@cup.uni-muenchen.de'
_publ_contact_author_fax     '+49-89-2180-77406'
_publ_contact_author_phone     '+49-89-2180-77407'
_publ_section_title
;
Trispyrazol-1-ylmethane
;
loop_
    _publ_author_name
    _publ_author_address
    'Kerscher, Tobias'
;
Ludwig-Maximilians Universit\"at
Department Chemie und Biochemie
Butenandtstrasse 5--13 (Haus D)
81377 M\"unchen
Germany
;
    'Pust, Philipp'
;
Ludwig-Maximilians Universit\"at
Department Chemie und Biochemie
Butenandtstrasse 5--13 (Haus D)
81377 M\"unchen
Germany
;
    'Betz, Richard'
;
Ludwig-Maximilians Universit\"at
Department Chemie und Biochemie
Butenandtstrasse 5--13 (Haus D)
81377 M\"unchen
Germany
;
    'Kl\"ufers, Peter'
;
Ludwig-Maximilians Universit\"at
Department Chemie und Biochemie
Butenandtstrasse 5--13 (Haus D)
81377 M\"unchen
Germany
;
    'Mayer, Peter'
;
Ludwig-Maximilians Universit\"at
Department Chemie und Biochemie
Butenandtstrasse 5--13 (Haus D)
81377 M\"unchen
Germany
;
data_I
_chemical_name_systematic
;
Tripyrazol-1-ylmethane
;
_chemical_name_common     Tris(pyrazolyl)-methane
_chemical_formula_moiety     'C10 H10 N6'
_chemical_formula_sum     'C10 H10 N6'
_chemical_formula_iupac     'C10 H10 N6'
_chemical_formula_weight     214.24
_chemical_melting_point     ?
_symmetry_cell_setting     triclinic
_symmetry_space_group_name_H-M     'P -1'
_symmetry_space_group_name_Hall     '-P 1'
loop_
    _symmetry_equiv_pos_as_xyz
    'x, y, z'
    '-x, -y, -z'
_cell_length_a     7.7216(9)
_cell_length_b     7.8946(6)
_cell_length_c     9.4143(10)
_cell_angle_alpha     99.292(8)
_cell_angle_beta     100.023(9)
_cell_angle_gamma     107.045(9)
_cell_volume     526.36(10)
_cell_formula_units_Z     2
_cell_measurement_reflns_used     1494
_cell_measurement_theta_min     3.9197
_cell_measurement_theta_max     26.2460
_cell_measurement_temperature     200(2)
_exptl_crystal_description     block
_exptl_crystal_colour     colourless
_exptl_crystal_size_max     0.34
_exptl_crystal_size_mid     0.20
_exptl_crystal_size_min     0.14
_exptl_crystal_density_diffrn     1.352
_exptl_crystal_density_meas     ?
_exptl_crystal_density_method     'not measured'
_exptl_crystal_F_000     224
_exptl_absorpt_coefficient_mu     0.091
_exptl_absorpt_correction_type     analytical
_exptl_absorpt_process_details     '(de Meulenaer & Tompa, 1965)'
_exptl_absorpt_correction_T_min     0.9753
_exptl_absorpt_correction_T_max     0.9887
_exptl_special_details
;
;
_diffrn_ambient_temperature     200(2)
_diffrn_radiation_type     MoK\a
_diffrn_radiation_wavelength     0.71073
_diffrn_radiation_source     'fine-focus sealed tube'
_diffrn_radiation_monochromator     'graphite'
_diffrn_measurement_device_type     'Nonius KappaCCD'
_diffrn_measurement_device     'CCD camera on \k-goniostat'
_diffrn_measurement_method     \w
_diffrn_reflns_number     4340
_diffrn_reflns_av_R_equivalents     0.0298
_diffrn_reflns_av_sigmaI/netI     0.1155
_diffrn_reflns_theta_min     3.92
_diffrn_reflns_theta_max     26.31
_diffrn_reflns_theta_full     26.31
_diffrn_measured_fraction_theta_max     0.986
_diffrn_measured_fraction_theta_full     0.986
_diffrn_reflns_limit_h_min     -9
_diffrn_reflns_limit_h_max     9
_diffrn_reflns_limit_k_min     -9
_diffrn_reflns_limit_k_max     9
_diffrn_reflns_limit_l_min     -11
_diffrn_reflns_limit_l_max     11
_refine_special_details
;
;
_reflns_number_total     2117
_reflns_number_gt     1054
_reflns_threshold_expression     I>2\s(I)
_refine_ls_structure_factor_coef     Fsqd
_refine_ls_matrix_type     full
_refine_ls_R_factor_all     0.0759
_refine_ls_R_factor_gt     0.0365
_refine_ls_wR_factor_gt     0.0753
_refine_ls_wR_factor_ref     0.0818
_refine_ls_goodness_of_fit_ref     0.829
_refine_ls_restrained_S_all     0.829
_refine_ls_number_reflns     2117
_refine_ls_number_parameters     145
_refine_ls_number_restraints     0
_refine_ls_hydrogen_treatment     constr
_refine_ls_weighting_scheme     calc
_refine_ls_weighting_details
                   'calc w=1/[\s^2^(Fo^2^)+(0.04P)^2^] where P=(Fo^2^+2Fc^2^)/3'
_atom_sites_solution_hydrogens     geom
_atom_sites_solution_primary     direct
_atom_sites_solution_secondary     difmap
_refine_ls_shift/su_max     0.000
_refine_ls_shift/su_mean     0.000
_refine_diff_density_max     0.132
_refine_diff_density_min     -0.183
_refine_ls_extinction_method     none
_refine_ls_extinction_coef     ?
_refine_ls_abs_structure_Flack     ?
loop_
    _atom_type_symbol
    _atom_type_description
    _atom_type_scat_dispersion_real
    _atom_type_scat_dispersion_imag
    _atom_type_scat_source
    'C' 'C' 0.0033 0.0016
                         'International Tables Vol C Tables 4.2.6.8 and 6.1.1.4'
    'H' 'H' 0.0000 0.0000
                         'International Tables Vol C Tables 4.2.6.8 and 6.1.1.4'
    'N' 'N' 0.0061 0.0033
                         'International Tables Vol C Tables 4.2.6.8 and 6.1.1.4'
_computing_data_collection     'CrysAlis CCD (Oxford Diffraction, 2005)'
_computing_cell_refinement     'CrysAlis RED (Oxford Diffraction, 2005)'
_computing_data_reduction     'CrysAlis RED (Oxford Diffraction, 2005)'
_computing_structure_solution     'SHELXS97 (Sheldrick, 2008)'
_computing_structure_refinement     'SHELXL97 (Sheldrick, 2008)'
_computing_molecular_graphics
                    'ORTEP-3 (Farrugia, 1997) and Mercury (Macrae et al., 2006)'
_computing_publication_material     'SHELXL97 (Sheldrick, 2008)'
loop_
    _atom_site_type_symbol
    _atom_site_label
    _atom_site_fract_x
    _atom_site_fract_y
    _atom_site_fract_z
    _atom_site_U_iso_or_equiv
    _atom_site_adp_type
    _atom_site_calc_flag
    _atom_site_refinement_flags
    _atom_site_occupancy
    _atom_site_disorder_assembly
    _atom_site_disorder_group
    N N5 0.36455(16) 0.27051(16) 0.27731(13) 0.0334(3) Uani d . 1 . .
    N N1 0.64066(18) 0.38873(17) 0.19270(15) 0.0379(3) Uani d . 1 . .
    N N6 0.28341(18) 0.38479(16) 0.33973(14) 0.0409(4) Uani d . 1 . .
    N N3 0.63243(17) 0.18619(16) 0.35571(14) 0.0367(3) Uani d . 1 . .
    C C10 0.5661(2) 0.32745(19) 0.31338(16) 0.0334(4) Uani d . 1 . .
    H H10 0.6125 0.4332 0.4005 0.040 Uiso calc R 1 . .
    N N2 0.78449(19) 0.54772(17) 0.22761(17) 0.0539(4) Uani d . 1 . .
    N N4 0.6002(2) 0.02927(18) 0.25599(16) 0.0517(4) Uani d . 1 . .
    C C7 0.1030(2) 0.2989(2) 0.28350(19) 0.0491(5) Uani d . 1 . .
    H H7 0.0086 0.3453 0.3072 0.059 Uiso calc R 1 . .
    C C4 0.7280(2) 0.1888(2) 0.49067(19) 0.0489(5) Uani d . 1 . .
    H H4 0.7652 0.2845 0.5766 0.059 Uiso calc R 1 . .
    C C9 0.2372(2) 0.1197(2) 0.18445(18) 0.0444(4) Uani d . 1 . .
    H H9 0.2619 0.0219 0.1283 0.053 Uiso calc R 1 . .
    C C8 0.0671(2) 0.1351(2) 0.18683(18) 0.0497(5) Uani d . 1 . .
    H H8 -0.0510 0.0511 0.1335 0.060 Uiso calc R 1 . .
    C C6 0.6797(3) -0.0647(2) 0.3351(2) 0.0582(5) Uani d . 1 . .
    H H6 0.6807 -0.1830 0.2961 0.070 Uiso calc R 1 . .
    C C1 0.5986(3) 0.3080(2) 0.0478(2) 0.0535(5) Uani d . 1 . .
    H H1 0.5039 0.1956 -0.0004 0.064 Uiso calc R 1 . .
    C C2 0.7163(3) 0.4167(3) -0.0163(2) 0.0641(6) Uani d . 1 . .
    H H2 0.7215 0.3975 -0.1175 0.077 Uiso calc R 1 . .
    C C3 0.8267(3) 0.5611(3) 0.0972(3) 0.0656(6) Uani d . 1 . .
    H H3 0.9231 0.6602 0.0842 0.079 Uiso calc R 1 . .
    C C5 0.7606(3) 0.0283(3) 0.4800(2) 0.0599(5) Uani d . 1 . .
    H H5 0.8254 -0.0117 0.5560 0.072 Uiso calc R 1 . .
loop_
    _atom_site_aniso_label
    _atom_site_aniso_U_11
    _atom_site_aniso_U_22
    _atom_site_aniso_U_33
    _atom_site_aniso_U_12
    _atom_site_aniso_U_13
    _atom_site_aniso_U_23
    N5 0.0307(8) 0.0385(8) 0.0336(8) 0.0143(6) 0.0090(7) 0.0083(6)
    N1 0.0393(8) 0.0377(8) 0.0436(9) 0.0164(6) 0.0167(7) 0.0141(7)
    N6 0.0413(9) 0.0479(8) 0.0409(9) 0.0237(7) 0.0141(7) 0.0087(7)
    N3 0.0416(8) 0.0411(8) 0.0325(8) 0.0213(6) 0.0091(7) 0.0085(7)
    C10 0.0334(9) 0.0360(9) 0.0325(9) 0.0149(7) 0.0079(8) 0.0062(7)
    N2 0.0499(9) 0.0383(9) 0.0822(12) 0.0167(7) 0.0294(9) 0.0183(8)
    N4 0.0703(10) 0.0433(9) 0.0505(10) 0.0312(8) 0.0175(8) 0.0085(8)
    C7 0.0349(11) 0.0708(13) 0.0519(12) 0.0241(9) 0.0156(9) 0.0242(10)
    C4 0.0463(11) 0.0698(13) 0.0410(11) 0.0276(9) 0.0133(9) 0.0221(9)
    C9 0.0423(11) 0.0436(11) 0.0377(11) 0.0079(9) 0.0037(9) 0.0004(8)
    C8 0.0372(11) 0.0635(13) 0.0390(11) 0.0066(9) 0.0030(9) 0.0105(9)
    C6 0.0707(13) 0.0529(12) 0.0802(16) 0.0404(11) 0.0395(13) 0.0348(12)
    C1 0.0595(12) 0.0647(12) 0.0408(11) 0.0214(10) 0.0187(10) 0.0154(10)
    C2 0.0760(15) 0.0869(15) 0.0625(14) 0.0479(12) 0.0409(13) 0.0427(13)
    C3 0.0698(14) 0.0579(13) 0.0996(18) 0.0327(11) 0.0552(15) 0.0422(13)
    C5 0.0639(13) 0.0855(15) 0.0598(14) 0.0454(11) 0.0279(12) 0.0449(12)
_geom_special_details
;
;
loop_
    _geom_bond_atom_site_label_1
    _geom_bond_atom_site_label_2
    _geom_bond_site_symmetry_2
    _geom_bond_distance
    _geom_bond_publ_flag
    N5 C9 . 1.3516(18) ?
    N5 N6 . 1.3565(15) ?
    N5 C10 . 1.4475(18) ?
    N1 C1 . 1.348(2) ?
    N1 N2 . 1.3562(16) ?
    N1 C10 . 1.4486(17) ?
    N6 C7 . 1.3243(19) ?
    N3 C4 . 1.3473(19) ?
    N3 N4 . 1.3566(16) ?
    N3 C10 . 1.4397(18) ?
    C10 H10 . 1.0000 ?
    N2 C3 . 1.336(2) ?
    N4 C6 . 1.330(2) ?
    C7 C8 . 1.378(2) ?
    C7 H7 . 0.9500 ?
    C4 C5 . 1.354(2) ?
    C4 H4 . 0.9500 ?
    C9 C8 . 1.357(2) ?
    C9 H9 . 0.9500 ?
    C8 H8 . 0.9500 ?
    C6 C5 . 1.378(2) ?
    C6 H6 . 0.9500 ?
    C1 C2 . 1.351(2) ?
    C1 H1 . 0.9500 ?
    C2 C3 . 1.373(3) ?
    C2 H2 . 0.9500 ?
    C3 H3 . 0.9500 ?
    C5 H5 . 0.9500 ?
loop_
    _geom_angle_atom_site_label_1
    _geom_angle_atom_site_label_2
    _geom_angle_atom_site_label_3
    _geom_angle_site_symmetry_1
    _geom_angle_site_symmetry_3
    _geom_angle
    _geom_angle_publ_flag
    C9 N5 N6 . . 111.92(13) ?
    C9 N5 C10 . . 130.33(14) ?
    N6 N5 C10 . . 117.71(12) ?
    C1 N1 N2 . . 112.14(13) ?
    C1 N1 C10 . . 130.61(13) ?
    N2 N1 C10 . . 117.11(13) ?
    C7 N6 N5 . . 103.53(12) ?
    C4 N3 N4 . . 112.51(13) ?
    C4 N3 C10 . . 126.82(14) ?
    N4 N3 C10 . . 120.67(13) ?
    N3 C10 N5 . . 111.58(11) ?
    N3 C10 N1 . . 111.25(11) ?
    N5 C10 N1 . . 111.28(12) ?
    N3 C10 H10 . . 107.5 ?
    N5 C10 H10 . . 107.5 ?
    N1 C10 H10 . . 107.5 ?
    C3 N2 N1 . . 102.69(15) ?
    C6 N4 N3 . . 102.95(14) ?
    N6 C7 C8 . . 112.73(15) ?
    N6 C7 H7 . . 123.6 ?
    C8 C7 H7 . . 123.6 ?
    N3 C4 C5 . . 106.61(16) ?
    N3 C4 H4 . . 126.7 ?
    C5 C4 H4 . . 126.7 ?
    N5 C9 C8 . . 106.78(15) ?
    N5 C9 H9 . . 126.6 ?
    C8 C9 H9 . . 126.6 ?
    C9 C8 C7 . . 105.04(15) ?
    C9 C8 H8 . . 127.5 ?
    C7 C8 H8 . . 127.5 ?
    N4 C6 C5 . . 112.70(17) ?
    N4 C6 H6 . . 123.7 ?
    C5 C6 H6 . . 123.7 ?
    N1 C1 C2 . . 107.29(16) ?
    N1 C1 H1 . . 126.4 ?
    C2 C1 H1 . . 126.4 ?
    C1 C2 C3 . . 104.79(17) ?
    C1 C2 H2 . . 127.6 ?
    C3 C2 H2 . . 127.6 ?
    N2 C3 C2 . . 113.08(16) ?
    N2 C3 H3 . . 123.5 ?
    C2 C3 H3 . . 123.5 ?
    C4 C5 C6 . . 105.23(17) ?
    C4 C5 H5 . . 127.4 ?
    C6 C5 H5 . . 127.4 ?
loop_
    _geom_torsion_atom_site_label_1
    _geom_torsion_atom_site_label_2
    _geom_torsion_atom_site_label_3
    _geom_torsion_atom_site_label_4
    _geom_torsion_site_symmetry_1
    _geom_torsion_site_symmetry_2
    _geom_torsion_site_symmetry_3
    _geom_torsion_site_symmetry_4
    _geom_torsion
    _geom_torsion_publ_flag
    C9 N5 N6 C7 . . . . 0.54(15) ?
    C10 N5 N6 C7 . . . . 178.36(12) ?
    C4 N3 C10 N5 . . . . -113.15(16) ?
    N4 N3 C10 N5 . . . . 66.40(16) ?
    C4 N3 C10 N1 . . . . 121.92(15) ?
    N4 N3 C10 N1 . . . . -58.53(17) ?
    C9 N5 C10 N3 . . . . -51.4(2) ?
    N6 N5 C10 N3 . . . . 131.27(13) ?
    C9 N5 C10 N1 . . . . 73.53(18) ?
    N6 N5 C10 N1 . . . . -103.82(13) ?
    C1 N1 C10 N3 . . . . 73.6(2) ?
    N2 N1 C10 N3 . . . . -101.77(14) ?
    C1 N1 C10 N5 . . . . -51.5(2) ?
    N2 N1 C10 N5 . . . . 133.13(13) ?
    C1 N1 N2 C3 . . . . 0.65(17) ?
    C10 N1 N2 C3 . . . . 176.88(13) ?
    C4 N3 N4 C6 . . . . 0.02(16) ?
    C10 N3 N4 C6 . . . . -179.60(13) ?
    N5 N6 C7 C8 . . . . -0.47(17) ?
    N4 N3 C4 C5 . . . . 0.17(17) ?
    C10 N3 C4 C5 . . . . 179.76(13) ?
    N6 N5 C9 C8 . . . . -0.41(17) ?
    C10 N5 C9 C8 . . . . -177.88(13) ?
    N5 C9 C8 C7 . . . . 0.10(17) ?
    N6 C7 C8 C9 . . . . 0.24(19) ?
    N3 N4 C6 C5 . . . . -0.21(18) ?
    N2 N1 C1 C2 . . . . -0.57(19) ?
    C10 N1 C1 C2 . . . . -176.15(15) ?
    N1 C1 C2 C3 . . . . 0.2(2) ?
    N1 N2 C3 C2 . . . . -0.5(2) ?
    C1 C2 C3 N2 . . . . 0.2(2) ?
    N3 C4 C5 C6 . . . . -0.28(18) ?
    N4 C6 C5 C4 . . . . 0.3(2) ?
loop_
    _geom_hbond_atom_site_label_D
    _geom_hbond_atom_site_label_H
    _geom_hbond_atom_site_label_A
    _geom_hbond_site_symmetry_A
    _geom_hbond_distance_DH
    _geom_hbond_distance_HA
    _geom_hbond_distance_DA
    _geom_hbond_angle_DHA
    C10 H10 N6 2_666 1.00 2.49 3.451(2) 161
    C6 H6 N2 1_545 0.95 2.51 3.432(2) 163
    C1 H1 N4 2_655 0.95 2.59 3.353(2) 138
