# Supplementary material for: Trispyrazol-1-ylmethane
Source: Acta Crystallogr Sect E Struct Rep Online. 2008 Dec 13;65(Pt 1):o108. doi: 10.1107/S1600536808041767 (PMC2968032; doi:10.1107/S1600536808041767)
Supplement: Supplementary file 2 [file e-65-0o108-Isup2.hkl]

# 
# h,k,l, Fc-squared, Fo-squared, sigma(Fo-squared) and status flag 
# 
data_I
_shelx_title ' Cu  in P -1' 
_shelx_refln_list_code          4 
_shelx_F_calc_maximum       57.13 
_exptl_crystal_F_000       224.00 
_reflns_d_resolution_high  0.8000 
 
loop_ 
 _symmetry_equiv_pos_as_xyz 
 'x, y, z' 
 '-x, -y, -z' 
 
_cell_length_a     7.7216 
_cell_length_b     7.8946 
_cell_length_c     9.4143 
_cell_angle_alpha  99.292 
_cell_angle_beta  100.023 
_cell_angle_gamma 107.045 
 
_shelx_F_squared_multiplier     1.000 
 
loop_ 
 _refln_index_h 
 _refln_index_k 
 _refln_index_l 
 _refln_F_squared_calc 
 _refln_F_squared_meas 
 _refln_F_squared_sigma 
 _refln_observed_status 
   2   0   0     2125.42     2049.92     20.29 o 
   3   0   0      640.34      665.60      6.95 o 
   4   0   0       54.40       64.72      2.56 o 
   5   0   0       22.65       19.71      2.36 o 
   6   0   0       77.02       73.21      3.52 o 
   7   0   0       15.58       13.52      3.65 o 
   8   0   0        7.09        4.76      5.32 o 
  -9   1   0        0.69        2.26      6.93 o 
  -8   1   0        5.42        2.33      5.33 o 
  -7   1   0        3.22        1.16      4.09 o 
  -6   1   0       15.74       16.23      2.37 o 
  -5   1   0        0.54       -0.01      1.10 o 
  -4   1   0      145.33      151.14      2.77 o 
  -3   1   0        1.46        2.16      1.04 o 
  -2   1   0     2056.62     1985.42     24.17 o 
   2   1   0      553.21      531.50     14.13 o 
   3   1   0       94.65       89.46      2.84 o 
   4   1   0       42.54       41.55      1.58 o 
   5   1   0        0.77        0.82      1.35 o 
   6   1   0       10.43        6.73      2.48 o 
   7   1   0        2.81        3.21      5.10 o 
   8   1   0       10.74        8.90      6.15 o 
  -9   2   0        0.05       -0.01      5.80 o 
  -8   2   0       18.37       13.35      4.94 o 
  -7   2   0        9.54        6.26      2.72 o 
  -6   2   0        8.86        7.86      2.35 o 
  -5   2   0       46.99       44.57      1.88 o 
  -4   2   0      302.88      305.26      3.69 o 
  -3   2   0        0.00        0.05      0.31 o 
  -2   2   0     1614.10     1523.85     16.37 o 
  -1   2   0       67.89       55.26      1.18 o 
   1   2   0       83.87       82.78      1.09 o 
   2   2   0       40.91       36.77      0.81 o 
   3   2   0      212.85      212.32      3.34 o 
   4   2   0       63.94       69.14      1.53 o 
   5   2   0        0.68       -0.11      1.02 o 
   6   2   0        0.31        0.88      3.16 o 
   7   2   0        0.21       -1.64      4.85 o 
   8   2   0        0.18       -0.81      7.33 o 
  -9   3   0        0.29        0.49      7.55 o 
  -8   3   0        4.74        5.21      3.94 o 
  -7   3   0       77.28       77.33      2.89 o 
  -6   3   0       47.06       49.81      2.50 o 
  -5   3   0       82.54       80.44      2.23 o 
  -4   3   0      179.44      165.13      2.82 o 
  -3   3   0      124.65      137.08      3.62 o 
  -2   3   0      556.91      580.40      7.37 o 
  -1   3   0       23.15       24.39      1.00 o 
   0   3   0      221.23      224.09      3.90 o 
   1   3   0      461.19      481.06      3.31 o 
   2   3   0        9.83        9.22      0.96 o 
   3   3   0      163.41      179.24      2.36 o 
   4   3   0       10.84        9.11      1.87 o 
   5   3   0       23.45       21.67      2.81 o 
   6   3   0        0.00       -0.20      1.10 o 
   7   3   0        3.62        6.18      6.23 o 
  -9   4   0       21.02       19.80      5.92 o 
  -8   4   0        0.02        0.05      4.41 o 
  -7   4   0       17.40       13.78      3.78 o 
  -6   4   0       11.08        8.61      2.18 o 
  -5   4   0        2.18        1.80      2.41 o 
  -4   4   0      262.81      261.46      5.89 o 
  -3   4   0       70.06       66.94      1.48 o 
  -2   4   0       29.90       27.84      2.67 o 
  -1   4   0        0.04       -0.05      0.46 o 
   0   4   0       39.37       39.62      0.82 o 
   1   4   0       15.67       16.94      1.32 o 
   2   4   0       55.13       53.21      1.98 o 
   3   4   0        5.19        2.10      1.97 o 
   4   4   0      146.19      153.38      3.17 o 
   5   4   0       46.30       43.85      3.36 o 
   6   4   0        3.33        1.69      6.13 o 
  -9   5   0       17.83       15.47      6.83 o 
  -8   5   0        0.00        0.91      6.34 o 
  -7   5   0       33.30       32.15      3.92 o 
  -6   5   0       29.00       23.64      3.04 o 
  -5   5   0      110.64      110.42      2.44 o 
  -4   5   0        2.71        2.44      1.38 o 
  -3   5   0      107.09      117.21      3.70 o 
  -2   5   0      272.90      287.17      7.75 o 
  -1   5   0        0.52        0.58      3.32 o 
   0   5   0       33.76       30.15      2.72 o 
   1   5   0       92.11       97.48      3.71 o 
   2   5   0        2.36        2.63      1.99 o 
   3   5   0        9.02        9.60      2.27 o 
   4   5   0        9.12        7.55      2.72 o 
   5   5   0        5.43        3.45      5.37 o 
   6   5   0        0.87        2.18      7.44 o 
  -8   6   0       27.79       24.15      7.67 o 
  -7   6   0       48.93       47.81      7.52 o 
  -6   6   0      279.71      298.38     10.12 o 
  -5   6   0       27.53       24.79      5.08 o 
  -4   6   0        5.27        4.64      2.82 o 
  -3   6   0       38.33       34.03      2.43 o 
  -2   6   0       51.99       38.29      4.23 o 
  -1   6   0      200.19      209.93      7.27 o 
   0   6   0        0.04       -1.42      2.69 o 
   1   6   0       67.14       68.24      3.81 o 
   2   6   0       19.14       15.20      2.99 o 
   3   6   0        0.00        0.55      3.85 o 
   4   6   0        0.13        0.35      7.10 o 
   5   6   0        0.02        0.53     10.90 o 
  -8   7   0        4.31        3.81     10.76 o 
  -7   7   0        5.21        2.98      6.00 o 
  -6   7   0        9.30        8.48      4.62 o 
  -5   7   0        1.59        0.61      3.64 o 
  -4   7   0        0.09       -0.15      0.65 o 
  -3   7   0       45.85       44.34      3.35 o 
  -2   7   0       48.14       44.99      5.25 o 
  -1   7   0        6.57        5.46      5.31 o 
   0   7   0       22.38       22.00      3.78 o 
   1   7   0       29.02       27.73      4.22 o 
   2   7   0       24.01       17.49      4.05 o 
   3   7   0        0.27        1.36      6.05 o 
  -7   8   0        0.00       -0.04      1.00 o 
  -6   8   0       12.18       15.49      6.04 o 
  -5   8   0        2.72        1.91      4.67 o 
  -4   8   0       12.73        9.03      4.86 o 
  -3   8   0       13.29       10.95      4.41 o 
  -2   8   0        1.24       -0.26      6.80 o 
  -1   8   0        0.58       -1.69      4.84 o 
   0   8   0        6.08       10.43      7.08 o 
   1   8   0        4.87        2.08      5.70 o 
   2   8   0        0.24        0.70      9.34 o 
  -6   9   0        3.01        2.74      6.28 o 
  -5   9   0       16.75       16.84      7.01 o 
  -4   9   0       18.27       23.79      5.73 o 
  -3   9   0       52.21       52.13      5.12 o 
  -2   9   0        0.30       -0.47      3.74 o 
  -1   9   0       14.76       13.33      8.51 o 
   0   9   0        0.65        0.49      8.71 o 
   0  -9   1        6.25        3.63      8.50 o 
   1  -9   1        1.61        0.24      7.95 o 
   2  -9   1        1.16        3.83      7.73 o 
   3  -9   1        1.23        2.91      5.65 o 
   4  -9   1        4.43        5.04      5.96 o 
   5  -9   1        9.45        8.90      5.94 o 
   6  -9   1        0.46        1.56      7.10 o 
  -2  -8   1        8.19        5.66      6.22 o 
  -1  -8   1       16.81       14.60      5.33 o 
   0  -8   1       37.74       32.13      6.78 o 
   1  -8   1       94.28      101.42      4.51 o 
   2  -8   1        3.76        3.06      4.13 o 
   3  -8   1       43.48       43.98      4.24 o 
   4  -8   1       20.77       21.60      4.87 o 
   5  -8   1        0.01        0.17      4.57 o 
   6  -8   1        0.05        0.72      6.18 o 
   7  -8   1       34.70       40.13      6.53 o 
  -4  -7   1        0.13        1.13      9.71 o 
  -3  -7   1        3.95        6.30      5.49 o 
  -2  -7   1       13.28        9.49      3.69 o 
  -1  -7   1       13.09       16.37      3.31 o 
   0  -7   1        2.43        3.52      3.44 o 
   1  -7   1        0.25       -0.21      1.40 o 
   2  -7   1       24.18       18.98      3.28 o 
   3  -7   1       41.97       40.54      3.12 o 
   4  -7   1       56.54       53.45      3.41 o 
   5  -7   1       15.40       11.45      4.02 o 
   6  -7   1       13.71       10.98      7.58 o 
   7  -7   1       18.83       24.35      8.06 o 
   8  -7   1        1.90        3.70      9.89 o 
  -5  -6   1        1.46        0.39      9.24 o 
  -4  -6   1        1.89        1.64      5.40 o 
  -3  -6   1        5.36        4.18      3.36 o 
  -2  -6   1       29.02       25.12      2.28 o 
  -1  -6   1       12.51       14.36      2.77 o 
   0  -6   1        0.91        1.55      3.42 o 
   1  -6   1        7.32        4.88      2.22 o 
   2  -6   1      112.94      118.51      2.66 o 
   3  -6   1       44.18       43.04      2.81 o 
   4  -6   1       33.76       35.52      2.61 o 
   5  -6   1       66.47       68.06      3.58 o 
   6  -6   1       18.66       17.33      6.65 o 
   7  -6   1       43.94       37.46      7.92 o 
   8  -6   1        1.39        2.13      9.34 o 
  -6  -5   1        0.55        0.92      7.00 o 
  -5  -5   1        6.89        5.56      4.12 o 
  -4  -5   1       12.66       13.22      2.59 o 
  -3  -5   1        4.75        4.10      2.17 o 
  -2  -5   1       43.12       41.03      1.54 o 
  -1  -5   1       72.42       75.33      2.89 o 
   0  -5   1      267.16      286.89      4.74 o 
   1  -5   1       50.87       55.33      2.04 o 
   2  -5   1      128.74      125.78      1.67 o 
   3  -5   1       44.58       49.37      1.41 o 
   4  -5   1      141.62      145.09      2.67 o 
   5  -5   1       66.47       66.49      2.20 o 
   6  -5   1      203.91      215.99      5.35 o 
   7  -5   1       26.51       26.29      4.15 o 
   8  -5   1       11.04       10.86      5.12 o 
   9  -5   1       14.29       15.70      6.78 o 
  -7  -4   1        3.46        3.77      7.75 o 
  -6  -4   1        0.00       -0.19      3.79 o 
  -5  -4   1       30.97       23.19      3.26 o 
  -4  -4   1        0.01       -0.53      0.95 o 
  -3  -4   1        1.06        0.93      1.74 o 
  -2  -4   1       33.74       37.91      1.30 o 
  -1  -4   1        4.41        2.65      1.31 o 
   0  -4   1       32.52       32.19      1.06 o 
   1  -4   1        3.85        3.98      0.88 o 
   2  -4   1      312.25      332.91      4.69 o 
   3  -4   1      853.79      871.49     12.24 o 
   4  -4   1        0.62        1.10      0.87 o 
   5  -4   1      493.58      520.35      7.08 o 
   6  -4   1       88.79       82.39      3.19 o 
   7  -4   1       14.38       14.22      3.82 o 
   8  -4   1        0.02       -0.02      0.40 o 
   9  -4   1        0.85        1.67      6.71 o 
  -7  -3   1        0.62        0.58      5.75 o 
  -6  -3   1       15.14       12.65      4.28 o 
  -5  -3   1       25.06       22.82      2.26 o 
  -4  -3   1       58.63       55.91      1.65 o 
  -3  -3   1        3.36        1.36      1.10 o 
  -2  -3   1        3.56        3.34      0.60 o 
  -1  -3   1        1.07        1.47      0.74 o 
   0  -3   1       44.30       45.34      1.33 o 
   1  -3   1      359.41      363.29      5.40 o 
   2  -3   1       99.66      108.25      2.00 o 
   3  -3   1     1014.26     1036.82     11.15 o 
   4  -3   1      284.49      292.21      3.53 o 
   5  -3   1       38.04       38.56      1.75 o 
   6  -3   1        5.58        5.34      2.37 o 
   7  -3   1        6.73        2.35      3.19 o 
   8  -3   1        2.74        5.00      3.83 o 
   9  -3   1       23.91       23.54      9.89 o 
  -8  -2   1        2.58        3.82      6.36 o 
  -7  -2   1        0.58       -0.85      3.89 o 
  -6  -2   1       26.52       24.13      4.33 o 
  -5  -2   1       13.46       12.05      1.56 o 
  -4  -2   1        2.18        2.84      1.17 o 
  -3  -2   1       55.85       60.70      1.04 o 
  -2  -2   1        8.04        7.58      0.54 o 
  -1  -2   1      634.04      636.39      4.91 o 
   0  -2   1       23.41       22.92      0.52 o 
   2  -2   1      558.83      517.58     19.11 o 
   3  -2   1      153.36      147.69      2.54 o 
   4  -2   1      232.48      237.94      3.01 o 
   5  -2   1       19.86       18.55      1.91 o 
   6  -2   1        8.27        7.05      2.33 o 
   7  -2   1      103.06       95.80      4.39 o 
   8  -2   1        0.89       -0.56      5.12 o 
   9  -2   1        0.16        0.19      5.88 o 
  -8  -1   1        0.40        1.69      5.56 o 
  -7  -1   1        4.08        3.50      4.13 o 
  -6  -1   1        1.86        0.66      1.16 o 
  -5  -1   1        0.44        0.88      3.79 o 
  -4  -1   1      322.97      335.07      4.19 o 
  -3  -1   1      155.32      158.09      2.01 o 
  -2  -1   1     1190.07     1167.47      6.69 o 
  -1  -1   1       86.35       84.38      0.77 o 
   2  -1   1      239.16      214.63      3.13 o 
   3  -1   1      191.46      211.19      4.59 o 
   4  -1   1       45.86       46.54      1.80 o 
   5  -1   1        0.49        1.14      2.58 o 
   6  -1   1      102.81      103.71      3.90 o 
   7  -1   1       16.11       14.32      3.87 o 
   8  -1   1       14.28       10.14      5.46 o 
   9  -1   1        0.44       -0.46      7.92 o 
  -9   0   1        0.02       -1.71     10.09 o 
  -8   0   1        3.84        2.80      5.44 o 
  -7   0   1       21.16       15.90      3.63 o 
  -6   0   1       15.91       14.65      3.02 o 
  -5   0   1      108.25      109.73      4.97 o 
  -4   0   1      183.47      203.22      3.19 o 
  -3   0   1      366.83      363.93      3.58 o 
  -2   0   1     2214.24     2082.96     17.15 o 
   1   0   1      503.72      505.21     31.22 o 
   2   0   1      381.92      382.56     11.03 o 
   3   0   1        8.06        6.62      1.46 o 
   4   0   1      328.33      361.67      9.10 o 
   5   0   1        7.78        6.67      4.04 o 
   6   0   1       27.16       33.84      3.37 o 
   7   0   1        1.02        0.35      3.71 o 
   8   0   1        0.30       -0.20      2.39 o 
  -9   1   1        3.05        3.54      6.63 o 
  -8   1   1       56.98       54.02      4.13 o 
  -7   1   1       26.52       23.33      2.64 o 
  -6   1   1      130.43      124.13      4.20 o 
  -5   1   1       12.67       11.13      1.80 o 
  -4   1   1        2.49        1.83      1.33 o 
  -3   1   1      834.04      804.14      7.97 o 
  -2   1   1     2233.73     2161.28     16.63 o 
  -1   1   1      992.76      937.61      8.40 o 
   1   1   1      108.85      108.95      5.18 o 
   2   1   1      106.99      103.96      2.06 o 
   3   1   1       47.20       44.88      3.76 o 
   4   1   1      341.75      391.05     12.38 o 
   5   1   1       67.91       72.70      4.97 o 
   6   1   1        3.50        3.21      3.76 o 
   7   1   1        6.02        6.26      5.28 o 
   8   1   1        0.07        1.42      6.07 o 
  -9   2   1        2.02        1.56      6.19 o 
  -8   2   1       18.67       14.65      3.94 o 
  -7   2   1        8.44        7.47      2.86 o 
  -6   2   1        0.65        0.02      0.58 o 
  -5   2   1        0.00        0.03      0.58 o 
  -4   2   1        1.36        1.17      1.26 o 
  -3   2   1        7.80        8.19      0.82 o 
  -2   2   1      317.92      303.62      4.56 o 
  -1   2   1      233.28      228.04      5.39 o 
   0   2   1      124.10      106.30      2.80 o 
   1   2   1      189.90      195.17      2.64 o 
   2   2   1       54.69       56.22      1.23 o 
   3   2   1      218.89      220.51      3.21 o 
   4   2   1       90.26       91.10      1.77 o 
   5   2   1       71.34       75.95      3.34 o 
   6   2   1       22.60       21.54      3.04 o 
   7   2   1       17.32       17.74      6.24 o 
  -9   3   1        1.75        1.63      7.05 o 
  -8   3   1        3.01        3.32      3.46 o 
  -7   3   1       18.72       12.96      2.91 o 
  -6   3   1      112.99      117.23      3.03 o 
  -5   3   1       16.24       17.33      1.49 o 
  -4   3   1      442.55      463.16      5.81 o 
  -3   3   1        0.07        0.24      0.58 o 
  -2   3   1      421.67      427.60      5.25 o 
  -1   3   1       70.54       73.51      2.37 o 
   0   3   1        1.18        1.74      1.28 o 
   1   3   1       23.62       25.19      0.80 o 
   2   3   1      109.89      120.90      2.83 o 
   3   3   1       27.81       29.67      1.65 o 
   4   3   1       20.59       16.44      2.09 o 
   5   3   1       28.96       23.39      3.65 o 
   6   3   1        0.85        1.17      3.62 o 
   7   3   1        0.05        1.15      6.60 o 
  -9   4   1        0.01        0.95      4.79 o 
  -8   4   1       28.91       29.65      5.04 o 
  -7   4   1        9.56        8.65      2.72 o 
  -6   4   1       52.38       46.23      4.42 o 
  -5   4   1      187.41      190.54      4.27 o 
  -4   4   1        0.85        1.12      0.91 o 
  -3   4   1      209.60      222.37      5.25 o 
  -2   4   1        5.23        4.72      0.56 o 
  -1   4   1      210.29      209.26      1.98 o 
   0   4   1      279.01      284.31      3.90 o 
   1   4   1       55.50       61.89      1.94 o 
   2   4   1       20.14       18.82      1.59 o 
   3   4   1        4.09        3.99      2.10 o 
   4   4   1        0.24       -0.34      1.99 o 
   5   4   1        1.32        1.03      4.50 o 
   6   4   1        7.98        6.91      6.73 o 
  -9   5   1        0.01       -0.79      3.21 o 
  -8   5   1        1.94        1.34      5.25 o 
  -7   5   1       17.21       17.38      3.97 o 
  -6   5   1        7.56        6.65      2.92 o 
  -5   5   1       10.64       10.50      3.07 o 
  -4   5   1        3.00        2.35      2.26 o 
  -3   5   1      257.23      262.76      7.68 o 
  -2   5   1       11.40       10.61      2.62 o 
  -1   5   1        7.42        6.50      2.03 o 
   0   5   1       26.07       25.34      0.96 o 
   1   5   1       85.82       90.65      2.99 o 
   2   5   1       22.09       22.17      2.14 o 
   3   5   1        3.43        2.51      2.69 o 
   4   5   1       16.60       13.54      4.23 o 
   5   5   1        3.16        5.62      4.60 o 
  -9   6   1       11.52        4.37     11.11 o 
  -8   6   1       10.93       13.00      9.12 o 
  -7   6   1        5.78        2.97      4.72 o 
  -6   6   1        0.05       -1.35      3.61 o 
  -5   6   1       43.69       42.26      3.24 o 
  -4   6   1        0.34       -0.22      1.83 o 
  -3   6   1        7.81        6.93      4.29 o 
  -2   6   1      134.67      135.77      6.45 o 
  -1   6   1        1.50        1.98      2.94 o 
   0   6   1       40.04       43.59      3.15 o 
   1   6   1       36.48       30.57      4.12 o 
   2   6   1        0.48        0.85      3.71 o 
   3   6   1        0.24        1.02      6.21 o 
   4   6   1        1.03        2.08      6.00 o 
  -8   7   1        6.69        4.02      6.36 o 
  -7   7   1        8.60        8.40      5.37 o 
  -6   7   1       12.56        7.13      4.93 o 
  -5   7   1       14.78       11.46      4.30 o 
  -4   7   1      101.72       99.78      4.41 o 
  -3   7   1       11.97       15.86      4.26 o 
  -2   7   1      202.28      208.15      8.47 o 
  -1   7   1       71.14       68.40      5.25 o 
   0   7   1       32.10       32.39      4.28 o 
   1   7   1       10.80       11.24      4.70 o 
   2   7   1        5.77        4.14      7.35 o 
   3   7   1        0.17        0.95      6.17 o 
  -7   8   1        4.64        7.20      6.34 o 
  -6   8   1        3.97        3.46      5.43 o 
  -5   8   1        0.98        2.16      5.72 o 
  -4   8   1        3.63        2.83      5.19 o 
  -3   8   1        6.19        9.11      7.49 o 
  -2   8   1        0.42        0.66      7.61 o 
  -1   8   1       21.40       16.19      6.63 o 
   0   8   1        9.97        7.94      7.79 o 
   1   8   1        7.84        6.28      8.50 o 
   2   8   1        0.99        0.99      9.47 o 
  -6   9   1        2.37        3.33      6.71 o 
  -5   9   1        2.80        2.71      7.34 o 
  -4   9   1        9.32       11.46      5.86 o 
  -3   9   1        1.28        1.80      8.01 o 
  -2   9   1        3.46        4.00      9.78 o 
  -1   9   1        0.01       -0.03     10.52 o 
  -1  -9   2        0.00        0.12      1.50 o 
   0  -9   2        3.57        3.54      8.61 o 
   1  -9   2        1.90        0.74    639.57 o 
   2  -9   2        0.33       -1.78      8.09 o 
   3  -9   2       18.91       11.83      5.49 o 
   4  -9   2       18.37       15.90      5.80 o 
   5  -9   2        9.89       13.50      6.87 o 
   6  -9   2        0.78        2.87      7.10 o 
  -3  -8   2        3.31        5.73     10.14 o 
  -2  -8   2       32.33       32.38      5.91 o 
  -1  -8   2        0.38       -0.27      2.38 o 
   0  -8   2        3.61        2.52      6.81 o 
   1  -8   2        5.13        2.56      6.60 o 
   2  -8   2       19.60       17.65      3.68 o 
   3  -8   2        3.67        5.09      4.53 o 
   4  -8   2        0.98        1.30      4.69 o 
   5  -8   2        5.19        3.47      5.61 o 
   6  -8   2        3.31        4.01      9.31 o 
   7  -8   2        0.17       -0.43      3.88 o 
  -4  -7   2        6.35        7.09      6.66 o 
  -3  -7   2        4.06        5.62      5.69 o 
  -2  -7   2        7.08        7.19      3.71 o 
  -1  -7   2        1.92        1.24      3.63 o 
   0  -7   2       41.21       42.49      3.00 o 
   1  -7   2        2.26        0.02      2.24 o 
   2  -7   2       45.32       43.31      3.29 o 
   3  -7   2       60.78       59.56      3.44 o 
   4  -7   2        6.36        3.94      3.60 o 
   5  -7   2       83.60       75.41      6.05 o 
   6  -7   2        3.08        3.75      6.76 o 
   7  -7   2       64.14       61.54      6.89 o 
   8  -7   2        1.62        0.50      9.44 o 
  -5  -6   2        1.28        0.55      6.27 o 
  -4  -6   2        5.26        4.77      5.52 o 
  -3  -6   2        1.55        1.83      4.29 o 
  -2  -6   2        5.19        5.19      2.88 o 
  -1  -6   2        9.52        5.91      2.12 o 
   0  -6   2        0.61        0.20      1.26 o 
   1  -6   2        3.02        2.18      1.77 o 
   2  -6   2       19.43       15.83      2.84 o 
   3  -6   2       55.77       53.90      2.67 o 
   4  -6   2       11.23        9.41      2.97 o 
   5  -6   2        3.98        2.49      3.00 o 
   6  -6   2      107.17      111.84      6.98 o 
   7  -6   2       41.42       36.93      8.21 o 
   8  -6   2        2.60        1.89      9.53 o 
  -6  -5   2        0.32        0.35      5.46 o 
  -5  -5   2       38.28       39.13      3.97 o 
  -4  -5   2        2.50        1.52      3.08 o 
  -3  -5   2        2.18        0.85      3.40 o 
  -2  -5   2       33.52       33.37      2.00 o 
  -1  -5   2       10.63        8.85      2.28 o 
   0  -5   2       20.12       19.69      0.94 o 
   1  -5   2        7.75        7.05      0.88 o 
   2  -5   2        0.40        0.26      1.33 o 
   3  -5   2        3.54        2.02      1.32 o 
   4  -5   2       84.17       86.16      2.11 o 
   5  -5   2       27.40       22.80      2.18 o 
   6  -5   2       64.28       64.24      4.28 o 
   7  -5   2       37.87       35.95      3.81 o 
   8  -5   2       11.80       13.26      5.36 o 
  -7  -4   2        1.06        0.00      0.35 o 
  -6  -4   2        0.09        0.00      0.80 o 
  -5  -4   2       45.60       45.70      3.30 o 
  -4  -4   2       39.48       40.04      1.96 o 
  -3  -4   2       26.58       23.18      1.68 o 
  -2  -4   2      196.12      202.88      1.93 o 
  -1  -4   2        2.21        2.47      0.85 o 
   0  -4   2      259.45      257.97      3.27 o 
   1  -4   2        8.39        7.71      0.89 o 
   2  -4   2      106.03      121.17      2.42 o 
   3  -4   2        0.02        0.19      0.43 o 
   4  -4   2        0.28        0.69      1.06 o 
   5  -4   2      112.89      117.75      3.43 o 
   6  -4   2        0.38        0.00      0.26 o 
   7  -4   2        0.05        0.98      4.40 o 
   8  -4   2        3.93        6.45      5.18 o 
   9  -4   2       11.10       11.97      8.75 o 
  -7  -3   2        6.33        8.47      4.97 o 
  -6  -3   2       22.18       21.13      4.29 o 
  -5  -3   2      107.14      110.71      3.88 o 
  -4  -3   2       25.39       25.76      1.43 o 
  -3  -3   2      204.18      210.49      3.62 o 
  -2  -3   2      162.30      160.44      3.45 o 
  -1  -3   2        0.34        0.35      1.04 o 
   0  -3   2       10.46        8.45      0.64 o 
   1  -3   2      201.63      208.12      3.08 o 
   2  -3   2      326.00      333.43      4.47 o 
   3  -3   2      847.55      845.49     15.73 o 
   4  -3   2       53.48       54.60      2.02 o 
   5  -3   2       81.61       80.85      2.14 o 
   6  -3   2       54.66       51.36      2.20 o 
   7  -3   2      201.37      211.07     12.08 o 
   8  -3   2        0.00       -0.30      1.98 o 
   9  -3   2       20.43       24.95      7.98 o 
  -8  -2   2        6.92        7.24      6.39 o 
  -7  -2   2        1.14        1.45      4.89 o 
  -6  -2   2        5.90        6.49      2.65 o 
  -5  -2   2       24.15       24.91      1.60 o 
  -4  -2   2       96.25      106.57      1.56 o 
  -3  -2   2       11.94       10.41      0.64 o 
  -2  -2   2       88.54       89.40      1.28 o 
  -1  -2   2      395.66      373.21      2.56 o 
   0  -2   2      820.73      781.34     10.21 o 
   1  -2   2      398.72      387.53      6.00 o 
   2  -2   2       56.90       43.49      3.23 o 
   3  -2   2        0.61        0.45      1.77 o 
   4  -2   2        0.93        0.30      0.80 o 
   5  -2   2      169.59      172.07      6.44 o 
   6  -2   2        8.42        6.48      2.71 o 
   7  -2   2        0.84       -0.22      1.39 o 
   8  -2   2        0.34        0.53      5.72 o 
  -8  -1   2        0.15       -0.02      0.91 o 
  -7  -1   2       63.71       59.16      3.44 o 
  -6  -1   2        4.85        5.00      2.32 o 
  -5  -1   2        7.52        6.77      1.81 o 
  -4  -1   2      462.94      487.84      5.70 o 
  -3  -1   2      306.33      304.46      2.31 o 
  -2  -1   2      138.13      134.59      1.73 o 
   0  -1   2      186.90      177.30      3.70 o 
   1  -1   2     3264.40     2853.67     28.36 o 
   2  -1   2       24.46       23.75      2.09 o 
   3  -1   2        7.87        7.10      1.76 o 
   4  -1   2       18.38       19.59      1.80 o 
   5  -1   2        2.12        2.87      2.60 o 
   6  -1   2        5.40        3.30      3.18 o 
   7  -1   2        3.40        2.97      4.49 o 
   8  -1   2        1.80        0.34      5.60 o 
  -9   0   2        7.67        5.16      7.55 o 
  -8   0   2        3.49        2.31      4.02 o 
  -7   0   2       56.54       56.69      3.04 o 
  -6   0   2        1.35        1.95      2.37 o 
  -5   0   2        0.31        1.15      1.71 o 
  -4   0   2      452.90      436.69      4.53 o 
  -3   0   2       84.22       86.56      1.85 o 
  -2   0   2      554.22      521.63      3.22 o 
  -1   0   2       65.38       55.88      0.79 o 
   0   0   2     1732.85     1702.71      9.51 o 
   1   0   2       50.02       55.09      2.27 o 
   2   0   2        0.72        1.00      1.55 o 
   3   0   2      106.12      110.82      2.77 o 
   4   0   2      149.86      171.60      6.25 o 
   5   0   2       63.96       62.17      4.58 o 
   6   0   2        0.03       -0.17      1.91 o 
   7   0   2       28.01       32.46      4.01 o 
   8   0   2        0.28        0.43      4.37 o 
  -9   1   2        6.03        9.51      5.27 o 
  -8   1   2        4.54        3.58      3.60 o 
  -7   1   2       20.33       16.81      2.77 o 
  -6   1   2       13.07       10.76      2.41 o 
  -5   1   2       32.91       30.67      1.72 o 
  -4   1   2        1.50        1.87      1.34 o 
  -3   1   2       31.78       30.59      1.30 o 
  -2   1   2      394.49      424.66      7.84 o 
  -1   1   2        3.01        4.51      0.54 o 
   0   1   2      231.40      221.83      2.57 o 
   1   1   2       24.69       17.76      1.51 o 
   2   1   2       23.28       18.10      1.70 o 
   3   1   2        5.13        3.38      1.40 o 
   4   1   2        9.44        8.90      2.39 o 
   5   1   2        7.52        9.17      3.12 o 
   6   1   2        0.07        0.23      6.21 o 
   7   1   2        0.99        3.02      5.16 o 
   8   1   2        1.28        0.80      7.32 o 
  -9   2   2        0.11       -0.37      4.09 o 
  -8   2   2       46.18       43.20      3.47 o 
  -7   2   2      112.22      111.36      3.45 o 
  -6   2   2        2.91        3.26      2.35 o 
  -5   2   2        1.15        1.10      1.78 o 
  -4   2   2      144.78      142.75      2.67 o 
  -3   2   2       15.17       13.74      1.78 o 
  -2   2   2       42.56       44.61      1.71 o 
  -1   2   2       29.62       28.30      1.48 o 
   0   2   2      440.32      459.88      5.22 o 
   1   2   2        1.55        1.82      1.13 o 
   2   2   2       82.92       81.41      1.62 o 
   3   2   2       15.73       15.27      1.76 o 
   4   2   2      109.67      117.03      6.32 o 
   5   2   2       12.45       11.03      3.31 o 
   6   2   2       23.32       21.50      4.08 o 
   7   2   2        1.29        1.44      4.99 o 
  -9   3   2        3.33        4.95      6.31 o 
  -8   3   2        3.47        2.44      3.51 o 
  -7   3   2        6.37        4.02      2.76 o 
  -6   3   2        2.58        2.59      2.14 o 
  -5   3   2       11.08        8.33      3.93 o 
  -4   3   2       23.57       22.29      2.31 o 
  -3   3   2        1.55        1.39      2.11 o 
  -2   3   2      250.84      258.66      5.54 o 
  -1   3   2        0.50        0.29      1.43 o 
   0   3   2      118.18      135.99      3.55 o 
   1   3   2      399.28      432.17     18.76 o 
   2   3   2        2.65        0.88      1.17 o 
   3   3   2      177.29      190.35      5.37 o 
   4   3   2      100.34      105.05      2.83 o 
   5   3   2       23.58       22.57      5.03 o 
   6   3   2        0.99        1.13      5.26 o 
  -9   4   2        1.68        1.70      6.07 o 
  -8   4   2       22.67       19.87      4.07 o 
  -7   4   2        4.42        2.51      3.63 o 
  -6   4   2      140.34      131.77      6.49 o 
  -5   4   2        6.96        5.24      2.58 o 
  -4   4   2       79.02       78.51      4.20 o 
  -3   4   2      241.30      258.95      3.84 o 
  -2   4   2        0.21        0.30      1.67 o 
  -1   4   2       80.35       85.60      3.91 o 
   0   4   2       31.87       37.18      2.26 o 
   1   4   2        9.77        9.06      1.31 o 
   2   4   2       33.59       37.38      1.34 o 
   3   4   2        7.20        4.46      2.86 o 
   4   4   2       14.53       10.23      3.76 o 
   5   4   2        9.43        6.37      4.87 o 
   6   4   2        0.00        0.52      1.68 o 
  -9   5   2        0.07       -0.49     10.97 o 
  -8   5   2       18.67       19.28      8.18 o 
  -7   5   2       39.94       37.13      4.33 o 
  -6   5   2        4.42        3.09      3.58 o 
  -5   5   2       10.07        8.50      2.88 o 
  -4   5   2       30.63       27.26      3.98 o 
  -3   5   2        0.02       -0.94      1.79 o 
  -2   5   2       16.73       16.53      1.02 o 
  -1   5   2        1.79        0.93      2.63 o 
   0   5   2       25.99       25.65      1.69 o 
   1   5   2      119.94      120.56      3.53 o 
   2   5   2       17.22       13.50      2.28 o 
   3   5   2       25.49       26.84      3.59 o 
   4   5   2        1.00        0.90      5.30 o 
   5   5   2        0.00       -1.70      8.29 o 
  -9   6   2        0.17       -1.44      9.75 o 
  -8   6   2        0.88        0.17      3.80 o 
  -7   6   2       40.31       36.04      4.56 o 
  -6   6   2       51.38       54.40      3.68 o 
  -5   6   2       18.58       18.02      3.56 o 
  -4   6   2        1.13        1.19      4.68 o 
  -3   6   2      217.94      235.59      8.41 o 
  -2   6   2      122.46      115.37      6.15 o 
  -1   6   2       73.69       71.75      3.64 o 
   0   6   2        9.01        4.17      3.48 o 
   1   6   2       58.74       53.96      4.57 o 
   2   6   2        0.02       -2.94      6.39 o 
   3   6   2        4.26        3.89      7.66 o 
   4   6   2        3.17        6.55      8.80 o 
  -8   7   2        8.21        9.94      6.26 o 
  -7   7   2        2.47        4.41      5.66 o 
  -6   7   2        0.00        0.24      3.52 o 
  -5   7   2       45.15       45.37      4.37 o 
  -4   7   2        2.79        1.36      6.14 o 
  -3   7   2        4.82        2.79      5.64 o 
  -2   7   2        1.85        1.77      6.42 o 
  -1   7   2       13.51       13.05      4.37 o 
   0   7   2        2.81        2.64      4.90 o 
   1   7   2        2.00       -0.81      7.21 o 
   2   7   2        0.93        0.58      7.10 o 
   3   7   2        0.55        0.54      9.84 o 
  -7   8   2        0.19        0.84      6.62 o 
  -6   8   2       12.28       10.66      6.61 o 
  -5   8   2        0.02       -1.58      6.20 o 
  -4   8   2       16.73       13.98      7.20 o 
  -3   8   2        7.50        6.52      6.07 o 
  -2   8   2       24.29       28.13      7.42 o 
  -1   8   2        0.33        1.53      6.34 o 
   0   8   2        4.23        3.98      6.28 o 
   1   8   2        2.51        2.04      8.89 o 
  -5   9   2        0.01       -0.41      4.34 o 
  -4   9   2        3.87        2.76      7.14 o 
  -3   9   2       21.20       28.71     10.20 o 
  -2   9   2        7.40        9.29      7.70 o 
  -1  -9   3        1.01        2.10     10.94 o 
   0  -9   3        8.07        5.25      8.80 o 
   1  -9   3        1.47        4.67      8.41 o 
   2  -9   3        0.58        1.55      8.37 o 
   3  -9   3       10.42       10.94      8.61 o 
   4  -9   3        0.05        0.57      4.80 o 
   5  -9   3        1.95        3.83      7.07 o 
  -3  -8   3        1.26       -0.86      1.99 o 
  -2  -8   3        0.37       -0.19      3.14 o 
  -1  -8   3        1.32        0.41      6.94 o 
   0  -8   3       69.66       73.48      5.96 o 
   1  -8   3       35.73       27.10      6.43 o 
   2  -8   3        3.68        4.15      3.98 o 
   3  -8   3       44.23       41.63      4.25 o 
   4  -8   3       32.39       28.65      4.81 o 
   5  -8   3        0.07        1.97      8.17 o 
   6  -8   3        1.69        3.83      9.89 o 
   7  -8   3       11.87       14.19      9.42 o 
  -4  -7   3        4.25        0.15      5.80 o 
  -3  -7   3        8.98       10.90      5.77 o 
  -2  -7   3       47.20       44.01      3.51 o 
  -1  -7   3        0.88        0.76      2.13 o 
   0  -7   3        0.09        0.41      5.06 o 
   1  -7   3        3.01        2.22      3.00 o 
   2  -7   3       28.34       27.63      3.02 o 
   3  -7   3        2.14        0.16      1.22 o 
   4  -7   3        1.87        0.12      3.22 o 
   5  -7   3       13.75       14.37      4.01 o 
   6  -7   3        2.17        1.52      8.13 o 
   7  -7   3       16.52       17.87      8.62 o 
  -5  -6   3        6.20        6.34      6.25 o 
  -4  -6   3       24.47       18.86      4.62 o 
  -3  -6   3        7.05        7.14      4.45 o 
  -2  -6   3       16.60       16.13      2.75 o 
  -1  -6   3       60.52       64.30      2.46 o 
   0  -6   3        0.48        0.25      1.48 o 
   1  -6   3      143.34      138.22      3.76 o 
   2  -6   3       24.81       22.18      2.07 o 
   3  -6   3      176.11      181.88      3.75 o 
   4  -6   3        0.67        0.84      2.12 o 
   5  -6   3       84.54       84.70      2.67 o 
   6  -6   3        1.01       -0.05      0.68 o 
   7  -6   3       10.21       11.23      8.97 o 
   8  -6   3        2.88        3.37     10.33 o 
  -6  -5   3        3.15        3.94      6.31 o 
  -5  -5   3        9.66        8.97      5.33 o 
  -4  -5   3       66.12       68.55      4.24 o 
  -3  -5   3        5.06        6.11      3.53 o 
  -2  -5   3       16.25       15.04      2.14 o 
  -1  -5   3       76.28       81.33      1.41 o 
   0  -5   3       30.63       32.45      1.25 o 
   1  -5   3       24.73       25.29      1.98 o 
   2  -5   3        6.31        5.01      1.76 o 
   3  -5   3        8.63        7.71      2.13 o 
   4  -5   3       84.05       86.03      2.83 o 
   5  -5   3        0.08        0.37      2.52 o 
   6  -5   3        0.11       -0.45      2.37 o 
   7  -5   3        2.97        3.36      4.42 o 
   8  -5   3        9.54        6.78      8.30 o 
  -7  -4   3        5.64        5.63      9.86 o 
  -6  -4   3        0.14        0.83      6.37 o 
  -5  -4   3       51.98       50.24      2.83 o 
  -4  -4   3       88.11       82.99      3.76 o 
  -3  -4   3        0.05        0.16      2.45 o 
  -2  -4   3       41.11       37.65      1.71 o 
  -1  -4   3       25.26       26.04      0.81 o 
   0  -4   3       40.18       42.51      1.32 o 
   1  -4   3      215.69      233.88      2.56 o 
   2  -4   3       12.96       11.37      1.11 o 
   3  -4   3        0.89        1.31      1.62 o 
   4  -4   3       13.90       10.63      2.55 o 
   5  -4   3       48.66       45.85      2.34 o 
   6  -4   3       45.95       44.14      2.98 o 
   7  -4   3       20.71       13.15      6.08 o 
   8  -4   3       18.53       21.36      7.33 o 
  -7  -3   3        0.55        0.93      9.51 o 
  -6  -3   3       23.09       18.31      3.87 o 
  -5  -3   3        0.34       -0.45      2.20 o 
  -4  -3   3        3.71        2.94      1.95 o 
  -3  -3   3        1.04        0.92      1.69 o 
  -2  -3   3       16.18       15.29      0.91 o 
  -1  -3   3       36.58       30.83      1.53 o 
   0  -3   3      190.58      170.45      2.96 o 
   1  -3   3       19.89       20.52      0.97 o 
   2  -3   3       46.90       47.94      2.13 o 
   3  -3   3       10.33       10.00      1.79 o 
   4  -3   3       84.85       93.74      3.45 o 
   5  -3   3       78.79       75.04      3.47 o 
   6  -3   3       50.01       53.98      3.18 o 
   7  -3   3        8.62        8.64      3.41 o 
   8  -3   3        7.61        8.71      8.88 o 
  -8  -2   3       19.37       21.67      5.93 o 
  -7  -2   3        5.10        2.80      3.65 o 
  -6  -2   3      155.47      171.54      4.14 o 
  -5  -2   3      162.24      167.39      3.88 o 
  -4  -2   3       82.88       88.55      1.68 o 
  -3  -2   3      331.34      334.47      4.34 o 
  -2  -2   3      260.16      258.91      1.84 o 
  -1  -2   3      760.31      744.19      4.66 o 
   0  -2   3      122.11      118.54      4.83 o 
   1  -2   3      313.06      319.87      6.13 o 
   2  -2   3       52.10       47.61      2.86 o 
   3  -2   3       96.84       95.72      4.37 o 
   4  -2   3       33.98       30.56      3.58 o 
   5  -2   3        7.19        5.52      2.90 o 
   6  -2   3       23.19       21.57      3.07 o 
   7  -2   3       72.23       71.24      5.61 o 
   8  -2   3        5.39        3.56      6.34 o 
  -8  -1   3        4.28        7.34      5.21 o 
  -7  -1   3        1.25        2.78      3.46 o 
  -6  -1   3      115.75      127.39      3.61 o 
  -5  -1   3       33.00       34.14      1.57 o 
  -4  -1   3      463.28      467.62      3.17 o 
  -3  -1   3      574.79      580.89      5.13 o 
  -2  -1   3       22.53       23.61      1.23 o 
  -1  -1   3      507.85      512.85      4.08 o 
   0  -1   3     1221.52     1115.73     14.29 o 
   1  -1   3       10.45        7.34      1.77 o 
   2  -1   3       72.23       75.48      3.47 o 
   3  -1   3      349.66      399.20      8.13 o 
   4  -1   3       19.10       18.15      2.71 o 
   5  -1   3       22.17       22.92      2.95 o 
   6  -1   3       22.80       21.94      3.22 o 
   7  -1   3        0.66        0.38      5.18 o 
   8  -1   3        1.16        1.85      6.91 o 
  -9   0   3        1.18        2.82      6.95 o 
  -8   0   3        0.88        2.52      5.49 o 
  -7   0   3       68.57       70.68      2.53 o 
  -6   0   3        1.66        0.34      1.25 o 
  -5   0   3        0.10        0.32      1.00 o 
  -4   0   3      318.01      317.48      2.56 o 
  -3   0   3       13.77       11.40      0.93 o 
  -2   0   3        4.17        2.68      0.49 o 
  -1   0   3     1128.38     1059.80     13.50 o 
   0   0   3      146.19      126.16      1.40 o 
   1   0   3      340.00      347.28      2.48 o 
   2   0   3      169.86      184.49      7.00 o 
   3   0   3      237.41      230.03      3.02 o 
   4   0   3       25.69       30.08      1.92 o 
   5   0   3       15.40       10.78      3.01 o 
   6   0   3       11.29        9.11      4.17 o 
   7   0   3        4.19        4.48      5.93 o 
   8   0   3        2.04        6.19      6.66 o 
  -9   1   3        7.00        7.22      4.67 o 
  -8   1   3       12.66       10.05      3.79 o 
  -7   1   3       55.14       50.87      2.81 o 
  -6   1   3       28.37       28.26      2.07 o 
  -5   1   3       64.22       67.46      1.85 o 
  -4   1   3      241.33      247.80      3.44 o 
  -3   1   3       49.03       51.46      1.18 o 
  -2   1   3       60.96       57.45      0.98 o 
  -1   1   3       12.77       14.23      1.12 o 
   0   1   3        4.37        7.19      0.75 o 
   1   1   3        6.86        5.31      1.01 o 
   2   1   3       77.66       76.37      1.76 o 
   3   1   3        5.14        5.04      0.98 o 
   4   1   3      224.42      233.28      5.09 o 
   5   1   3       45.43       45.98      5.66 o 
   6   1   3       63.67       62.05      4.98 o 
   7   1   3        6.46        7.23      7.68 o 
  -9   2   3       18.84       23.47      5.82 o 
  -8   2   3        7.00        3.77      4.69 o 
  -7   2   3        5.75        3.28      3.73 o 
  -6   2   3        6.45        6.41      2.89 o 
  -5   2   3       26.35       24.42      1.57 o 
  -4   2   3       25.28       24.64      1.88 o 
  -3   2   3       61.21       61.06      1.99 o 
  -2   2   3      281.41      286.74      4.11 o 
  -1   2   3      174.26      196.22      3.75 o 
   0   2   3      367.89      368.05      4.13 o 
   1   2   3        0.10        0.00      0.03 o 
   2   2   3       35.88       40.50      1.98 o 
   3   2   3       25.82       19.72      2.96 o 
   4   2   3      138.93      131.05      3.99 o 
   5   2   3        2.09        2.21      3.72 o 
   6   2   3        0.09        0.94      4.40 o 
   7   2   3        3.10        3.10      6.52 o 
  -9   3   3        4.91        4.88      6.31 o 
  -8   3   3        7.07        4.02      4.74 o 
  -7   3   3      156.04      162.14      7.24 o 
  -6   3   3       34.01       31.95      2.44 o 
  -5   3   3       70.01       69.80      2.89 o 
  -4   3   3       24.57       27.12      2.71 o 
  -3   3   3       19.21       15.56      1.68 o 
  -2   3   3      312.21      329.66     14.21 o 
  -1   3   3        4.77        3.54      1.79 o 
   0   3   3      175.04      173.97      5.84 o 
   1   3   3        3.47        2.10      0.72 o 
   2   3   3      116.56      105.33      2.39 o 
   3   3   3        9.65        9.54      2.07 o 
   4   3   3        4.84        1.24      3.81 o 
   5   3   3        0.61        0.49      5.20 o 
   6   3   3        9.24        8.36      5.93 o 
  -9   4   3        4.95        4.80      9.82 o 
  -8   4   3        1.89        0.72      5.96 o 
  -7   4   3       92.99       87.00      3.87 o 
  -6   4   3        4.04        3.26      3.22 o 
  -5   4   3       12.31       11.12      3.10 o 
  -4   4   3       87.25       94.32      4.75 o 
  -3   4   3        5.65        5.65      2.11 o 
  -2   4   3      106.40      109.19      3.46 o 
  -1   4   3        1.76        2.06      1.79 o 
   0   4   3      100.67      107.63      3.75 o 
   1   4   3        9.13       12.93      2.04 o 
   2   4   3       10.91        7.70      2.12 o 
   3   4   3        7.80        7.48      3.39 o 
   4   4   3       17.08       20.84      4.23 o 
   5   4   3        2.57        5.25      5.10 o 
  -9   5   3       28.68       31.27      8.51 o 
  -8   5   3        3.59        0.93      5.34 o 
  -7   5   3        1.34        3.04      4.65 o 
  -6   5   3       32.70       31.02      3.32 o 
  -5   5   3        1.70        2.59      4.61 o 
  -4   5   3        0.12        0.59      3.27 o 
  -3   5   3      191.55      195.91      7.26 o 
  -2   5   3       66.05       67.65      3.52 o 
  -1   5   3       23.75       20.14      2.63 o 
   0   5   3        0.29        0.13      3.14 o 
   1   5   3       36.29       29.85      2.93 o 
   2   5   3        2.38        1.43      3.27 o 
   3   5   3        6.89        4.97      4.30 o 
   4   5   3        0.52        0.81      3.47 o 
  -8   6   3        2.86        0.12      3.19 o 
  -7   6   3        0.07       -1.40      3.96 o 
  -6   6   3        6.49        2.36      3.93 o 
  -5   6   3      192.45      190.69      8.06 o 
  -4   6   3       26.35       32.63      5.31 o 
  -3   6   3       31.60       26.76      5.25 o 
  -2   6   3        7.32        4.29      3.33 o 
  -1   6   3        5.41        6.68      3.75 o 
   0   6   3        1.02        2.17      3.18 o 
   1   6   3       84.69       81.70      6.13 o 
   2   6   3        8.31        7.73      7.39 o 
  -8   7   3        0.00       -1.47      9.11 o 
  -7   7   3       18.43       20.00      5.54 o 
  -6   7   3       18.95       21.37      5.14 o 
  -5   7   3       18.33       13.11      6.40 o 
  -4   7   3        1.00        0.06      0.78 o 
  -3   7   3       73.28       81.57      6.22 o 
  -2   7   3       99.52      111.50      4.80 o 
  -1   7   3       16.30       13.09      5.11 o 
   0   7   3       14.27        9.73      5.71 o 
   1   7   3        6.61        0.57    616.79 o 
   2   7   3        3.69        2.58      9.18 o 
  -7   8   3        0.10        0.44      7.05 o 
  -6   8   3        0.03        0.32      6.42 o 
  -5   8   3        1.58        4.73      6.85 o 
  -4   8   3        0.06       -1.85      5.00 o 
  -3   8   3        1.72        3.34      8.41 o 
  -2   8   3       12.45       10.35      7.91 o 
  -1   8   3        7.59        7.91      6.35 o 
   0   8   3        0.51        0.65      9.96 o 
  -1  -9   4        6.72        4.11     10.29 o 
   0  -9   4        0.57       -2.17      5.16 o 
   1  -9   4        5.57        5.25      8.28 o 
   2  -9   4       10.66       15.03      8.17 o 
   3  -9   4        0.16        0.70      8.78 o 
   4  -9   4        5.68        7.46      6.62 o 
   5  -9   4        0.59       -0.67      7.23 o 
  -3  -8   4        2.85        3.79     11.19 o 
  -2  -8   4       15.42       12.68      8.89 o 
  -1  -8   4       11.45       10.44      4.79 o 
   0  -8   4        0.42        0.76      6.45 o 
   1  -8   4       43.95       36.93      5.63 o 
   2  -8   4       70.16       69.18      6.69 o 
   3  -8   4        2.44        2.07      4.76 o 
   4  -8   4       17.51       15.17      4.86 o 
   5  -8   4        4.21        4.53      8.21 o 
   6  -8   4       11.68       10.56      9.40 o 
  -4  -7   4        4.27        2.95      7.27 o 
  -3  -7   4        9.33        7.22      5.04 o 
  -2  -7   4        6.86        5.14      4.95 o 
  -1  -7   4       14.30       13.71      3.16 o 
   0  -7   4       98.11      113.03      5.75 o 
   1  -7   4       38.58       37.17      3.29 o 
   2  -7   4       22.89       20.89      2.42 o 
   3  -7   4        8.11        7.33      3.07 o 
   4  -7   4       22.48       14.87      3.48 o 
   5  -7   4       11.13        7.22      3.56 o 
   6  -7   4        4.01        3.10      4.41 o 
   7  -7   4        1.99        1.22     10.39 o 
  -5  -6   4        0.31        0.20      2.76 o 
  -4  -6   4       28.45       27.75      4.82 o 
  -3  -6   4       76.32       73.70      4.28 o 
  -2  -6   4        6.36        5.59      2.85 o 
  -1  -6   4       78.67       83.34      2.77 o 
   0  -6   4        5.92        4.03      1.71 o 
   1  -6   4        0.21       -0.14      1.53 o 
   2  -6   4       23.59       26.24      2.24 o 
   3  -6   4       13.79       10.05      2.76 o 
   4  -6   4       18.74       19.22      2.70 o 
   5  -6   4       22.48       19.38      2.74 o 
   6  -6   4        0.16        1.45      3.39 o 
   7  -6   4       31.12       36.14      3.90 o 
  -6  -5   4        5.31        7.91      6.97 o 
  -5  -5   4        2.71        3.36      4.65 o 
  -4  -5   4       14.08        9.65      4.68 o 
  -3  -5   4        0.04        0.70      3.86 o 
  -2  -5   4       67.16       67.69      1.81 o 
  -1  -5   4      132.47      146.77      2.50 o 
   0  -5   4        3.54        1.68      1.42 o 
   1  -5   4       59.28       60.47      2.21 o 
   2  -5   4       40.68       42.44      1.61 o 
   3  -5   4        2.78        2.81      2.45 o 
   4  -5   4       39.24       35.53      2.51 o 
   5  -5   4       18.95       14.74      3.67 o 
   6  -5   4        1.82        0.17      0.65 o 
   7  -5   4        2.83        1.72      5.10 o 
   8  -5   4        2.28        2.41      9.27 o 
  -7  -4   4        0.36       -0.99      9.20 o 
  -6  -4   4        4.49        5.53      5.92 o 
  -5  -4   4       35.77       33.31      3.41 o 
  -4  -4   4       83.39       83.90      2.99 o 
  -3  -4   4       10.64       10.95      2.57 o 
  -2  -4   4        3.30        2.36      1.66 o 
  -1  -4   4       11.73       10.32      1.28 o 
   0  -4   4      414.75      462.09     23.45 o 
   1  -4   4       90.64       91.48      3.12 o 
   2  -4   4       18.29       19.98      1.89 o 
   3  -4   4       23.68       25.12      1.86 o 
   4  -4   4        0.00       -0.44      1.91 o 
   5  -4   4        0.09       -0.90      4.90 o 
   6  -4   4      171.43      181.80      5.68 o 
   7  -4   4        6.14        5.33      4.69 o 
   8  -4   4       15.75       11.12      8.26 o 
  -7  -3   4        0.00        0.71    124.23 o 
  -6  -3   4        0.82        0.85      1.35 o 
  -5  -3   4        7.54        5.25      2.71 o 
  -4  -3   4       74.25       70.64      2.65 o 
  -3  -3   4       11.37       10.86      1.22 o 
  -2  -3   4       20.32       18.32      1.12 o 
  -1  -3   4      402.30      404.77      7.67 o 
   0  -3   4      189.63      193.49      3.86 o 
   1  -3   4      590.97      559.37      6.61 o 
   2  -3   4      125.15      127.32      4.93 o 
   3  -3   4       12.15       15.90      2.78 o 
   4  -3   4      235.08      261.73      8.24 o 
   5  -3   4       71.36       80.12      5.46 o 
   6  -3   4       10.16       10.62      4.27 o 
   7  -3   4       14.57       10.72      4.71 o 
   8  -3   4        8.29        9.66      8.78 o 
  -8  -2   4        0.60        1.58     10.81 o 
  -7  -2   4       21.50       21.78      4.76 o 
  -6  -2   4       46.36       49.35      4.98 o 
  -5  -2   4      207.56      206.83      4.34 o 
  -4  -2   4       86.95       88.22      2.76 o 
  -3  -2   4        4.45        3.71      0.65 o 
  -2  -2   4        4.03        3.79      0.61 o 
  -1  -2   4       30.88       29.50      1.60 o 
   0  -2   4      370.98      361.35      7.50 o 
   1  -2   4       76.62       81.25      3.66 o 
   2  -2   4        1.35        1.24      2.65 o 
   3  -2   4        1.57        0.84      3.02 o 
   4  -2   4        1.51        1.43      3.21 o 
   5  -2   4        0.63        0.75      4.90 o 
   6  -2   4       20.18       18.61      4.04 o 
   7  -2   4        1.98        0.09      0.61 o 
   8  -2   4        3.14        9.89      6.64 o 
  -8  -1   4       47.47       45.28      5.73 o 
  -7  -1   4       57.74       58.93      4.47 o 
  -6  -1   4      128.83      130.21      3.18 o 
  -5  -1   4      144.99      140.84      3.34 o 
  -4  -1   4      246.31      254.18      3.14 o 
  -3  -1   4      160.73      155.09      3.06 o 
  -2  -1   4      254.20      274.29      2.25 o 
  -1  -1   4      905.66      875.94      7.41 o 
   0  -1   4      124.25      138.40      3.46 o 
   1  -1   4        1.64        0.86      1.11 o 
   2  -1   4        0.96        0.71      2.37 o 
   3  -1   4       35.59       40.06      3.41 o 
   4  -1   4        5.92        4.73      3.76 o 
   5  -1   4       10.10        5.79      4.89 o 
   6  -1   4        9.89        6.72      3.80 o 
   7  -1   4        7.39        5.58      5.11 o 
   8  -1   4       11.95       12.41     10.38 o 
  -9   0   4       13.49       11.68      6.98 o 
  -8   0   4        0.88       -0.29      2.93 o 
  -7   0   4       20.37       17.41      2.85 o 
  -6   0   4       75.95       82.42      2.93 o 
  -5   0   4        6.05        5.11      1.03 o 
  -4   0   4      136.15      151.07      3.21 o 
  -3   0   4      127.65      128.22      3.60 o 
  -2   0   4       54.71       54.81      1.18 o 
  -1   0   4       16.99       19.70      1.11 o 
   0   0   4      356.86      380.97      3.08 o 
   1   0   4       31.39       32.57      1.48 o 
   2   0   4        6.60       10.49      2.65 o 
   3   0   4       40.04       37.12      1.11 o 
   4   0   4       22.69       23.08      4.22 o 
   5   0   4       42.18       39.92      3.56 o 
   6   0   4        3.90        6.28      3.91 o 
   7   0   4        0.03       -1.25      5.43 o 
  -9   1   4        4.11        2.36      6.41 o 
  -8   1   4        9.86        9.04      3.75 o 
  -7   1   4        0.14       -0.03      0.29 o 
  -6   1   4       31.54       27.86      3.12 o 
  -5   1   4       53.57       56.88      1.51 o 
  -4   1   4       26.42       26.00      1.90 o 
  -3   1   4      145.50      145.46      2.15 o 
  -2   1   4        0.18        0.17      0.99 o 
  -1   1   4      134.92      132.86      4.77 o 
   0   1   4       27.61       29.93      1.15 o 
   1   1   4      459.18      474.26      5.98 o 
   2   1   4       24.04       24.35      1.42 o 
   3   1   4       98.16      107.20      4.77 o 
   4   1   4      107.02      111.21      5.33 o 
   5   1   4        6.19        6.05      3.95 o 
   6   1   4        2.92        4.37      5.10 o 
   7   1   4        0.36        0.74      7.54 o 
  -9   2   4        3.61        4.70      8.94 o 
  -8   2   4        2.76        2.59      4.96 o 
  -7   2   4        2.78        2.75      4.88 o 
  -6   2   4      144.49      141.51      3.68 o 
  -5   2   4       47.72       51.14      2.90 o 
  -4   2   4       87.64       95.18      3.63 o 
  -3   2   4        6.16        6.33      0.96 o 
  -2   2   4      167.22      168.73      3.47 o 
  -1   2   4        2.46        2.09      1.38 o 
   0   2   4      277.04      274.79     11.07 o 
   1   2   4        2.48        0.16      2.25 o 
   2   2   4        7.98        3.42      3.01 o 
   3   2   4        9.68        7.65      3.81 o 
   4   2   4       38.81       38.02      3.60 o 
   5   2   4        0.19       -0.18      3.28 o 
   6   2   4       24.70       24.09      6.00 o 
  -9   3   4        8.39        7.76      9.33 o 
  -8   3   4        0.47        0.03      0.43 o 
  -7   3   4       90.10       88.29      3.70 o 
  -6   3   4       19.42       19.08      2.96 o 
  -5   3   4      104.05      105.64      4.59 o 
  -4   3   4      277.19      299.97      7.23 o 
  -3   3   4       12.81       12.95      0.92 o 
  -2   3   4      248.91      265.52      5.99 o 
  -1   3   4      178.78      213.43      7.56 o 
   0   3   4      378.14      412.19      5.15 o 
   1   3   4       13.11       11.05      1.05 o 
   2   3   4       20.44       18.94      2.60 o 
   3   3   4       51.06       45.67      3.11 o 
   4   3   4      109.47      105.71      4.56 o 
   5   3   4        4.04        3.70      4.91 o 
   6   3   4        2.99        3.03      9.97 o 
  -9   4   4        0.01       -1.77      8.75 o 
  -8   4   4        5.78        4.61      8.30 o 
  -7   4   4       17.31       18.44      3.94 o 
  -6   4   4       13.62       12.74      3.34 o 
  -5   4   4       36.31       33.97      3.47 o 
  -4   4   4       28.06       23.44      3.03 o 
  -3   4   4        4.43        1.96      2.20 o 
  -2   4   4        8.86       11.56      2.28 o 
  -1   4   4        1.31        1.21      2.21 o 
   0   4   4        5.72        5.93      2.04 o 
   1   4   4        0.19       -0.16      4.09 o 
   2   4   4      108.10      121.12      6.62 o 
   3   4   4        3.45        1.24      4.24 o 
   4   4   4        0.06        0.05      2.30 o 
   5   4   4        6.98        3.76      6.31 o 
  -9   5   4        0.02        2.02     11.36 o 
  -8   5   4       14.37       10.48      5.63 o 
  -7   5   4       58.28       53.41      4.61 o 
  -6   5   4        1.47        1.54      3.73 o 
  -5   5   4       12.24       10.13      4.71 o 
  -4   5   4       50.41       50.77      4.31 o 
  -3   5   4       37.37       30.16      3.03 o 
  -2   5   4       11.68       12.88      2.89 o 
  -1   5   4       12.76       12.37      3.27 o 
   0   5   4        6.40        5.66      5.29 o 
   1   5   4       43.96       31.90      5.19 o 
   2   5   4        4.93        1.55      3.74 o 
   3   5   4        0.04        1.23      5.14 o 
   4   5   4        2.52        5.10      5.80 o 
  -8   6   4        0.41        0.77      6.18 o 
  -7   6   4       20.15       22.03      5.29 o 
  -6   6   4        1.17        2.05      6.88 o 
  -5   6   4        4.45        3.97      6.16 o 
  -4   6   4        4.38        2.52      6.15 o 
  -3   6   4       11.27        6.94      3.09 o 
  -2   6   4       55.19       57.98      3.43 o 
  -1   6   4       80.96       84.41      4.29 o 
   0   6   4        0.27       -1.11      7.71 o 
   1   6   4       14.29       17.90      7.06 o 
   2   6   4        7.50       10.36      8.16 o 
   3   6   4        2.38        0.46      8.62 o 
  -7   7   4        4.01        3.11      6.53 o 
  -6   7   4        0.17        2.31      7.79 o 
  -5   7   4       32.44       29.57      7.81 o 
  -4   7   4        9.18        6.00      6.37 o 
  -3   7   4        1.98        0.59      6.86 o 
  -2   7   4        5.30        3.27      4.87 o 
  -1   7   4        1.16       -0.22      0.61 o 
   0   7   4        1.90        2.11      8.50 o 
   1   7   4        0.18       -0.70      5.94 o 
  -6   8   4        3.84        0.56      3.49 o 
  -5   8   4        3.79        4.33      9.66 o 
  -4   8   4        2.36        1.34      7.93 o 
  -3   8   4       12.32        9.49      9.67 o 
  -2   8   4        3.72        5.75      6.64 o 
  -1   8   4        0.90        2.83      7.88 o 
   0  -9   5        0.26        1.40     10.02 o 
   1  -9   5       10.31        9.98      8.86 o 
   2  -9   5        1.60        0.37      9.10 o 
   3  -9   5        3.21        2.43      9.29 o 
   4  -9   5        1.54       -1.20      8.90 o 
  -2  -8   5        1.37        1.27     10.38 o 
  -1  -8   5        0.00       -2.13      7.21 o 
   0  -8   5       47.16       41.76      5.27 o 
   1  -8   5        1.78        2.52      6.90 o 
   2  -8   5        0.65        0.55     51.76 o 
   3  -8   5        6.35        7.44      4.85 o 
   4  -8   5        0.07        0.30      2.95 o 
   5  -8   5       11.26       10.23      4.64 o 
   6  -8   5       11.68       15.05      6.72 o 
  -4  -7   5       14.88       14.80      6.09 o 
  -3  -7   5        2.08        1.50      5.24 o 
  -2  -7   5       11.47       11.79      4.49 o 
  -1  -7   5       33.84       31.55      3.20 o 
   0  -7   5       10.77        7.94      3.94 o 
   1  -7   5       33.99       25.55      5.58 o 
   2  -7   5      101.15      100.45      3.15 o 
   3  -7   5        6.36        6.19      3.35 o 
   4  -7   5       20.76       19.06      3.54 o 
   5  -7   5        3.40        2.23      4.22 o 
   6  -7   5        6.09        8.66      6.01 o 
  -5  -6   5        7.20        6.87      7.40 o 
  -4  -6   5        0.96       -0.50      2.15 o 
  -3  -6   5       11.23       10.12      4.98 o 
  -2  -6   5        1.02        0.21      4.48 o 
  -1  -6   5        7.06        5.53      2.46 o 
   0  -6   5        8.99        6.62      2.78 o 
   1  -6   5       32.59       32.86      3.02 o 
   2  -6   5        0.09       -0.15      0.79 o 
   3  -6   5       15.59       12.81      2.83 o 
   4  -6   5        2.37        1.67      3.32 o 
   5  -6   5        3.05        4.12      4.23 o 
   6  -6   5        0.16       -0.28      5.14 o 
   7  -6   5       18.69       16.22      5.26 o 
  -6  -5   5        6.94        2.69      6.77 o 
  -5  -5   5        2.43        1.66      5.35 o 
  -4  -5   5       77.56       75.08      4.07 o 
  -3  -5   5      133.59      132.83      4.70 o 
  -2  -5   5        6.80        7.95      1.88 o 
  -1  -5   5       45.52       45.95      1.92 o 
   0  -5   5      119.09      119.63      3.09 o 
   1  -5   5      122.91      124.46      3.90 o 
   2  -5   5       44.58       33.83      5.11 o 
   3  -5   5        9.69        7.20      3.05 o 
   4  -5   5      118.37      118.79      5.74 o 
   5  -5   5        3.60        2.77      6.47 o 
   6  -5   5        0.85        0.83      7.81 o 
   7  -5   5        7.91       11.82      5.51 o 
  -7  -4   5        0.13        1.56      9.67 o 
  -6  -4   5        0.00        0.26      2.23 o 
  -5  -4   5        5.54        3.51      3.72 o 
  -4  -4   5       34.10       31.87      2.88 o 
  -3  -4   5        2.28        0.14      1.49 o 
  -2  -4   5        6.26        5.88      1.65 o 
  -1  -4   5       24.82       24.33      1.56 o 
   0  -4   5       34.06       34.18      2.27 o 
   1  -4   5       42.29       39.98      3.97 o 
   2  -4   5       44.13       46.28      2.65 o 
   3  -4   5       15.55       16.23      2.64 o 
   4  -4   5      152.39      149.04      6.74 o 
   5  -4   5        4.83        3.37      5.37 o 
   6  -4   5        5.28        2.76      7.45 o 
   7  -4   5        8.66        7.44      5.67 o 
  -7  -3   5       35.34       34.90      5.22 o 
  -6  -3   5        4.72        3.59      3.78 o 
  -5  -3   5        5.17        2.70      3.08 o 
  -4  -3   5        0.17        1.12      2.70 o 
  -3  -3   5       13.43       12.74      2.19 o 
  -2  -3   5       42.08       39.10      1.01 o 
  -1  -3   5       15.22       10.37      1.40 o 
   0  -3   5      473.95      468.58      8.90 o 
   1  -3   5        1.20        1.11      2.16 o 
   2  -3   5        7.88       10.69      3.55 o 
   3  -3   5       33.88       35.91      3.61 o 
   4  -3   5       16.24       17.02      4.21 o 
   5  -3   5        0.47       -0.55      5.42 o 
   6  -3   5      100.58      113.49      6.85 o 
   7  -3   5        3.98        4.21      5.45 o 
  -8  -2   5        2.74        0.26      4.94 o 
  -7  -2   5       44.69       46.19      4.74 o 
  -6  -2   5       47.56       49.01      3.85 o 
  -5  -2   5       15.75       17.93      2.67 o 
  -4  -2   5        0.82        0.36      1.13 o 
  -3  -2   5       23.06       20.22      2.15 o 
  -2  -2   5       49.95       48.42      1.96 o 
  -1  -2   5     1055.72     1051.34     10.60 o 
   0  -2   5      166.25      153.60      3.54 o 
   1  -2   5      413.95      421.21      9.00 o 
   2  -2   5      103.71      120.13      5.18 o 
   3  -2   5       18.26       16.31      2.96 o 
   4  -2   5       51.18       57.35      4.55 o 
   5  -2   5       12.97        7.05      6.02 o 
   6  -2   5       11.97       15.16      4.85 o 
   7  -2   5        0.48       -0.01      6.45 o 
  -8  -1   5        8.91        6.26      5.99 o 
  -7  -1   5       10.53       11.29      4.55 o 
  -6  -1   5        1.61        1.13      3.67 o 
  -5  -1   5      157.81      165.84      4.95 o 
  -4  -1   5        0.38        0.39      2.62 o 
  -3  -1   5       55.50       50.64      1.23 o 
  -2  -1   5       76.31       78.75      1.62 o 
  -1  -1   5      149.77      148.47      2.79 o 
   0  -1   5       53.71       52.27      2.24 o 
   1  -1   5        0.93        2.23      1.40 o 
   2  -1   5      201.66      213.89      4.31 o 
   3  -1   5       33.11       33.36      3.57 o 
   4  -1   5       66.65       74.53      4.84 o 
   5  -1   5       90.02       95.05      5.81 o 
   6  -1   5        4.72        3.74      4.40 o 
   7  -1   5        0.04       -1.05      5.61 o 
  -9   0   5        2.83        3.41      6.93 o 
  -8   0   5        7.06        6.01      5.53 o 
  -7   0   5        8.02        6.21      4.56 o 
  -6   0   5        0.01        0.02      0.36 o 
  -5   0   5       93.45       92.35      3.74 o 
  -4   0   5       87.45       79.27      4.66 o 
  -3   0   5      137.60      148.58      1.91 o 
  -2   0   5       19.02       16.88      1.12 o 
  -1   0   5       14.32       14.02      1.43 o 
   0   0   5       43.48       39.78      1.59 o 
   1   0   5       55.18       52.35      2.87 o 
   2   0   5       12.19       10.32      3.48 o 
   3   0   5       23.21       20.66      4.19 o 
   4   0   5        1.21        0.83      4.21 o 
   5   0   5       52.51       43.88      6.07 o 
   6   0   5        0.08        0.23      5.05 o 
   7   0   5       17.62       13.49      6.15 o 
  -9   1   5       13.01       15.82      7.24 o 
  -8   1   5        3.02        1.45      5.49 o 
  -7   1   5       25.80       22.83      3.85 o 
  -6   1   5        5.97        5.32      3.15 o 
  -5   1   5       65.14       66.57      3.16 o 
  -4   1   5        0.59        0.96      1.65 o 
  -3   1   5      290.96      305.57      4.08 o 
  -2   1   5       99.24       96.94      2.16 o 
  -1   1   5       30.97       30.96      1.76 o 
   0   1   5        0.43        0.26      1.36 o 
   2   1   5        3.05        1.80      3.23 o 
   3   1   5       10.97        7.03      4.33 o 
   4   1   5       12.68       12.26      4.76 o 
   5   1   5       32.64       34.30      4.49 o 
   6   1   5        0.04        0.93      5.75 o 
  -9   2   5        2.28        4.08      8.06 o 
  -8   2   5       47.12       45.85      4.91 o 
  -7   2   5       17.82       22.52      5.42 o 
  -6   2   5       48.77       46.78      4.80 o 
  -5   2   5       14.39       14.00      2.83 o 
  -4   2   5        3.40        2.56      1.83 o 
  -3   2   5       14.86       15.85      1.24 o 
  -2   2   5      166.04      155.15      3.70 o 
  -1   2   5       19.66       23.30      1.82 o 
   0   2   5       15.78       16.21      1.24 o 
   1   2   5       19.28       17.69      1.62 o 
   2   2   5        1.57        0.99      3.56 o 
   3   2   5       19.66       16.97      4.54 o 
   4   2   5       72.25       77.36      5.38 o 
   5   2   5        0.28        1.00      6.88 o 
   6   2   5        0.85        1.68      5.68 o 
  -9   3   5       17.19       20.22      8.93 o 
  -8   3   5       29.38       31.70      7.41 o 
  -7   3   5        0.41        1.28      5.40 o 
  -6   3   5       28.84       26.19      3.91 o 
  -5   3   5        9.52        7.18      3.47 o 
  -4   3   5        1.31        1.07      2.37 o 
  -3   3   5        0.41        1.01      1.48 o 
  -2   3   5       37.53       36.91      1.88 o 
  -1   3   5        3.15        0.85      2.18 o 
   0   3   5        6.16        5.37      2.07 o 
   1   3   5        1.53        2.23      2.86 o 
   2   3   5      129.22      123.01      4.10 o 
   3   3   5        4.74        4.24      3.45 o 
   4   3   5        0.65        2.59      4.66 o 
   5   3   5        9.71       10.25      6.33 o 
  -9   4   5        1.20        3.97     10.67 o 
  -8   4   5        6.25        4.83      7.32 o 
  -7   4   5      111.78      109.52      4.26 o 
  -6   4   5        0.47        4.10      4.57 o 
  -5   4   5       13.58        9.82      4.57 o 
  -4   4   5       85.71       86.63      3.45 o 
  -3   4   5      120.82      120.07      4.08 o 
  -2   4   5       14.85       11.01      2.91 o 
  -1   4   5       48.81       45.44      2.41 o 
   0   4   5      272.32      282.52      9.36 o 
   1   4   5        2.37        2.74      2.99 o 
   2   4   5       14.80       13.11      6.12 o 
   3   4   5       14.72       15.59      4.71 o 
   4   4   5       11.13       11.32      5.95 o 
  -8   5   5        7.42        8.37     10.11 o 
  -7   5   5       11.97       10.96      4.96 o 
  -6   5   5       65.80       65.47      5.87 o 
  -5   5   5        6.07        6.22      4.79 o 
  -4   5   5       24.16       22.79      3.20 o 
  -3   5   5        6.91        8.29      3.80 o 
  -2   5   5       13.80       16.92      3.28 o 
  -1   5   5        7.62        3.54      5.56 o 
   0   5   5       13.99        7.58      5.94 o 
   1   5   5        4.87        0.67      6.99 o 
   2   5   5        3.36        2.87      4.99 o 
   3   5   5        0.00       -1.55      4.39 o 
  -8   6   5        7.11        6.86      8.83 o 
  -7   6   5        6.46        7.36      6.24 o 
  -6   6   5        6.95        6.43      6.82 o 
  -5   6   5        6.23        3.48      6.53 o 
  -4   6   5       38.13       39.90      6.53 o 
  -3   6   5       14.00       14.95      4.56 o 
  -2   6   5        4.96        4.77      4.07 o 
  -1   6   5        3.99        4.19      6.76 o 
   0   6   5        1.38        3.14      6.92 o 
   1   6   5        2.75        2.07      8.79 o 
   2   6   5        0.03       -0.58      8.72 o 
  -7   7   5        8.09        6.12      7.29 o 
  -6   7   5        0.12        1.57      8.86 o 
  -5   7   5        0.34        1.82      6.99 o 
  -4   7   5        4.43        2.59      7.67 o 
  -3   7   5        0.05        0.49      2.62 o 
  -2   7   5        6.24        6.25      5.24 o 
  -1   7   5        2.87        2.55      9.13 o 
   0   7   5        0.05        3.74     10.00 o 
  -4   8   5        0.01        1.78     10.81 o 
  -3   8   5        0.26        1.01      9.62 o 
   1  -9   6        0.86        1.95      9.75 o 
   2  -9   6       19.94       18.48      8.27 o 
   3  -9   6        9.04        9.41     10.15 o 
  -2  -8   6        0.10        2.76     10.07 o 
  -1  -8   6        8.52        8.12      8.32 o 
   0  -8   6        0.00       -3.07      7.21 o 
   1  -8   6        1.26        0.75     55.77 o 
   2  -8   6        0.63        0.59      5.28 o 
   3  -8   6        2.06       -0.74      3.91 o 
   4  -8   6        1.07        0.04      1.10 o 
   5  -8   6        2.30        2.05      6.70 o 
  -4  -7   6        0.58        0.79      8.40 o 
  -3  -7   6        8.91        6.95      6.46 o 
  -2  -7   6       31.74       30.21      6.15 o 
  -1  -7   6       18.47       17.05      7.68 o 
   0  -7   6       55.86       53.28      4.28 o 
   1  -7   6        6.05        6.52      3.80 o 
   2  -7   6        0.02       -0.43      4.58 o 
   3  -7   6       36.70       45.21      4.39 o 
   4  -7   6        0.17        0.74      5.42 o 
   5  -7   6       21.41       18.22      5.96 o 
   6  -7   6        5.02        5.10      6.75 o 
  -5  -6   6        8.67        7.42      6.91 o 
  -4  -6   6        3.33        4.34      6.23 o 
  -3  -6   6        0.18       -0.96      2.52 o 
  -2  -6   6        0.27       -1.93      6.34 o 
  -1  -6   6        4.52        3.19      3.17 o 
   0  -6   6        9.58        7.61      2.82 o 
   1  -6   6        1.19        0.73      3.76 o 
   2  -6   6        4.57        1.88      4.05 o 
   3  -6   6        0.25       -0.01      0.17 o 
   4  -6   6       24.16       20.68      3.86 o 
   5  -6   6        0.88        1.23      5.43 o 
   6  -6   6        1.47        2.09      5.78 o 
  -6  -5   6        1.03        2.76      6.60 o 
  -5  -5   6        0.81        1.36      6.71 o 
  -4  -5   6        0.02       -0.34      4.28 o 
  -3  -5   6       12.31       14.40      4.13 o 
  -2  -5   6       40.33       32.87      4.27 o 
  -1  -5   6       18.66       21.02      2.04 o 
   0  -5   6        3.86        5.39      2.62 o 
   1  -5   6       37.16       37.27      3.10 o 
   2  -5   6      108.77      103.98      4.60 o 
   3  -5   6       51.58       45.74      3.59 o 
   4  -5   6        0.09        0.00      1.60 o 
   5  -5   6       43.71       47.92      7.12 o 
   6  -5   6        2.95        2.58      9.11 o 
   7  -5   6       26.36       25.19      6.78 o 
  -6  -4   6        0.51       -0.62      4.54 o 
  -5  -4   6        0.66       -0.19      2.82 o 
  -4  -4   6       21.59       19.67      2.72 o 
  -3  -4   6        4.94        0.06      2.13 o 
  -2  -4   6        5.78        3.87      2.09 o 
  -1  -4   6       74.83       73.20      3.40 o 
   0  -4   6      391.22      395.87      6.88 o 
   1  -4   6      258.63      273.94      5.83 o 
   2  -4   6        9.19       10.37      3.25 o 
   3  -4   6       58.81       57.33      4.92 o 
   4  -4   6       80.88       79.27      5.80 o 
   5  -4   6        0.06       -0.67      6.96 o 
   6  -4   6        6.04        7.03      8.85 o 
   7  -4   6        1.44        3.78      6.55 o 
  -7  -3   6        3.44        3.77      6.14 o 
  -6  -3   6       15.33       14.18      4.23 o 
  -5  -3   6        0.00        0.64      2.64 o 
  -4  -3   6      100.05       96.57      3.29 o 
  -3  -3   6       45.58       44.62      2.83 o 
  -2  -3   6        4.03        3.13      2.63 o 
  -1  -3   6       19.21       15.43      2.39 o 
   0  -3   6        2.49        1.03      1.82 o 
   1  -3   6       38.79       37.13      2.05 o 
   2  -3   6       10.79        8.53      3.97 o 
   3  -3   6       13.12       14.63      3.61 o 
   4  -3   6       36.22       37.87      5.28 o 
   5  -3   6        1.13        1.08      5.70 o 
   6  -3   6        1.00        0.61      7.21 o 
   7  -3   6        3.59        4.20      6.57 o 
  -8  -2   6        4.50        2.87      7.47 o 
  -7  -2   6       34.43       29.76      5.04 o 
  -6  -2   6        8.17        8.28      4.65 o 
  -5  -2   6       75.92       77.40      3.16 o 
  -4  -2   6       34.06       32.59      2.98 o 
  -3  -2   6       12.30        9.93      2.66 o 
  -2  -2   6       43.81       43.21      2.00 o 
  -1  -2   6       58.31       57.14      2.19 o 
   0  -2   6        2.01        0.80      2.15 o 
   1  -2   6       11.12        6.43      2.10 o 
   2  -2   6       17.38       15.03      2.03 o 
   3  -2   6        0.43        0.91      5.00 o 
   4  -2   6        3.31        4.06      5.87 o 
   5  -2   6        0.89        1.08      6.51 o 
   6  -2   6        0.95        0.90      8.68 o 
   7  -2   6        0.14       -0.50      6.35 o 
  -8  -1   6       14.61       14.66      6.33 o 
  -7  -1   6       80.35       86.29      4.80 o 
  -6  -1   6       58.90       58.68      5.54 o 
  -5  -1   6       16.32       16.32      2.58 o 
  -4  -1   6        0.64       -0.14      1.12 o 
  -3  -1   6        3.19        2.07      0.93 o 
  -2  -1   6      121.05      129.44      2.98 o 
  -1  -1   6      270.29      294.64      4.19 o 
   0  -1   6       20.86       26.31      2.77 o 
   1  -1   6       34.11       42.92      3.82 o 
   2  -1   6        0.28       -0.03      1.24 o 
   3  -1   6        8.49        6.07      3.93 o 
   4  -1   6        5.23        4.76      5.89 o 
   5  -1   6        9.03        7.47      7.11 o 
   6  -1   6        6.93        5.61      8.50 o 
  -8   0   6       16.65       15.66      8.61 o 
  -7   0   6       34.07       36.20      6.94 o 
  -6   0   6      105.91      117.93      3.97 o 
  -5   0   6        3.06        5.08      4.26 o 
  -4   0   6       75.41       74.07      2.10 o 
  -3   0   6        0.52        0.27      0.53 o 
  -2   0   6        1.19       -0.01      0.42 o 
  -1   0   6       49.69       50.36      3.40 o 
   0   0   6      206.87      212.43      6.00 o 
   1   0   6        0.81        1.99      3.00 o 
   2   0   6      178.05      188.98      7.07 o 
   3   0   6      113.41      114.91      6.03 o 
   4   0   6       28.38       27.39      6.08 o 
   5   0   6       92.20       88.01      6.09 o 
   6   0   6        0.33        0.24      0.97 o 
  -8   1   6        8.52        6.22      8.08 o 
  -7   1   6       26.15       24.90      4.46 o 
  -6   1   6       17.20       14.56      3.54 o 
  -5   1   6        9.35        9.45      3.94 o 
  -4   1   6       39.54       33.71      2.12 o 
  -3   1   6      103.75      107.70      2.48 o 
  -2   1   6        1.29        1.19      1.94 o 
  -1   1   6       96.89      104.98      3.27 o 
   0   1   6        1.83        3.36      1.76 o 
   1   1   6       21.22       14.50      3.62 o 
   2   1   6       45.76       46.89      4.48 o 
   3   1   6        1.38        0.27      4.64 o 
   4   1   6        0.00        0.61      6.41 o 
   5   1   6       12.14       11.08      7.90 o 
   6   1   6        2.92        0.60      6.85 o 
  -9   2   6        0.01       -1.13      3.91 o 
  -8   2   6        1.08        2.93      5.56 o 
  -7   2   6        2.12        1.50      6.50 o 
  -6   2   6       87.04       95.20      6.02 o 
  -5   2   6       67.21       64.75      4.19 o 
  -4   2   6        0.88        1.10      1.54 o 
  -3   2   6      223.69      244.84      3.69 o 
  -2   2   6       42.30       46.57      2.50 o 
  -1   2   6       65.28       64.36      2.71 o 
   0   2   6       43.60       40.54      2.19 o 
   1   2   6       41.56       34.43      3.13 o 
   2   2   6        0.00        1.17      3.61 o 
   3   2   6       13.28       11.54      5.85 o 
   4   2   6        0.02        0.80      6.82 o 
   5   2   6        0.04       -0.26      3.94 o 
  -8   3   6       13.83       15.62      6.01 o 
  -7   3   6       18.19       18.52      7.07 o 
  -5   3   6        6.98        5.98      4.10 o 
  -4   3   6       82.57       78.23      2.67 o 
  -3   3   6       29.43       25.16      1.89 o 
  -2   3   6       63.04       68.86      3.06 o 
  -1   3   6        9.25       11.25      2.52 o 
   0   3   6       49.47       39.55      2.59 o 
   1   3   6        5.82        4.85      3.43 o 
   2   3   6       14.73        9.63      4.02 o 
   3   3   6        5.72        4.14      4.74 o 
   4   3   6        5.59        6.40      8.63 o 
  -8   4   6        3.71        3.99      8.17 o 
  -7   4   6        0.79        1.24      7.25 o 
  -6   4   6       28.97       27.74      5.56 o 
  -5   4   6       28.64       27.36      4.95 o 
  -4   4   6       14.76       10.54      3.49 o 
  -3   4   6       18.07       16.32      2.35 o 
  -2   4   6        0.40        1.09      2.95 o 
  -1   4   6        8.97        5.39      3.11 o 
   0   4   6       22.74       17.60      5.22 o 
   1   4   6        0.01       -0.49      2.46 o 
   2   4   6       20.28       14.96      7.65 o 
   3   4   6        0.55        0.18      9.18 o 
  -8   5   6       54.20       58.06      9.50 o 
  -6   5   6       14.33       17.96      6.02 o 
  -5   5   6        5.32        4.30      5.99 o 
  -4   5   6        0.83        0.16      3.71 o 
  -3   5   6      108.12       99.99     10.81 o 
  -2   5   6       69.63       68.47      5.37 o 
  -1   5   6        7.52        3.72      5.45 o 
   0   5   6       34.67       30.45      6.66 o 
   1   5   6        0.17       -1.91      3.68 o 
   2   5   6        1.53        5.78      7.65 o 
  -7   6   6        8.72        6.99      8.37 o 
  -6   6   6       11.84        9.76      7.33 o 
  -5   6   6        4.41        4.20      7.79 o 
  -4   6   6        0.94       -0.14      2.45 o 
  -3   6   6        1.51        1.91      5.27 o 
  -2   6   6        0.72        2.33      6.72 o 
  -1   6   6        2.85        1.44      6.27 o 
   0   6   6        0.01       -0.36      4.45 o 
   1   6   6        0.01        0.42     10.47 o 
  -6   7   6        1.75        2.69     10.32 o 
  -5   7   6       12.52       12.21      8.62 o 
  -4   7   6       17.36       15.14      8.17 o 
  -3   7   6        0.15        2.09      6.62 o 
  -2   7   6        0.12        1.43      9.90 o 
  -1   7   6        0.32        1.53      9.36 o 
  -1  -8   7        1.15       -0.08     10.84 o 
   0  -8   7        0.56        0.37      8.77 o 
   1  -8   7        0.34        0.37      1.85 o 
   2  -8   7        1.69        2.46      8.88 o 
   3  -8   7        4.65        2.21      6.23 o 
   4  -8   7        2.56        0.23      2.23 o 
  -3  -7   7        1.15       -0.29      1.82 o 
  -2  -7   7        0.05       -0.85      3.19 o 
  -1  -7   7        0.01        0.24      8.85 o 
   0  -7   7       11.25        9.77      7.10 o 
   1  -7   7        5.80        4.68      3.89 o 
   2  -7   7        1.80        1.52      4.84 o 
   3  -7   7        1.39        0.49     60.52 o 
   4  -7   7        0.75        1.27      6.14 o 
   5  -7   7        0.14       -0.60      5.07 o 
  -4  -6   7       17.78       19.35      7.60 o 
  -3  -6   7       12.24        9.96      6.76 o 
  -2  -6   7        0.93        3.34      6.29 o 
  -1  -6   7       11.32        9.34      4.03 o 
   0  -6   7       23.14       22.98      3.30 o 
   1  -6   7       25.71       26.89      3.22 o 
   2  -6   7        0.13        0.05      0.37 o 
   3  -6   7       27.73       29.07      4.80 o 
   4  -6   7        5.77        4.02      4.99 o 
   5  -6   7        3.48        4.44      5.64 o 
   6  -6   7        2.44        2.33      7.73 o 
  -5  -5   7        0.81       -0.09      1.67 o 
  -4  -5   7        3.24        0.13      6.91 o 
  -3  -5   7       35.93       33.30      5.23 o 
  -2  -5   7        8.14        7.89      5.19 o 
  -1  -5   7       64.84       65.89      2.79 o 
   0  -5   7      183.92      189.74      4.38 o 
   1  -5   7        9.28        4.87      3.02 o 
   2  -5   7       17.99       18.26      4.03 o 
   3  -5   7       83.16       80.29      4.50 o 
   4  -5   7       34.07       33.95      5.29 o 
   5  -5   7        5.38        4.44      7.83 o 
   6  -5   7       16.15       17.71      8.07 o 
  -6  -4   7        4.82        2.86      6.09 o 
  -5  -4   7       18.57       23.32      5.28 o 
  -4  -4   7        8.50        8.09      4.53 o 
  -3  -4   7       60.39       58.23      4.99 o 
  -2  -4   7       29.89       31.66      3.25 o 
  -1  -4   7       77.83       75.29      3.61 o 
   0  -4   7        8.98        7.07      2.65 o 
   1  -4   7        1.70        0.87      2.89 o 
   2  -4   7      117.86      125.28      9.02 o 
   3  -4   7        7.71        6.12      4.06 o 
   4  -4   7        0.05        0.35      7.18 o 
   5  -4   7       20.58       19.04      8.37 o 
   6  -4   7        3.26        1.22      9.35 o 
  -7  -3   7       21.00       26.76      6.87 o 
  -6  -3   7        7.94        5.11      6.52 o 
  -5  -3   7        0.16        0.07      3.55 o 
  -4  -3   7        8.21        6.26      3.66 o 
  -3  -3   7       23.09       18.12      3.32 o 
  -2  -3   7       34.37       36.24      2.60 o 
  -1  -3   7       64.01       68.47      3.30 o 
   0  -3   7      144.26      160.11      4.44 o 
   1  -3   7        1.53        0.98      2.03 o 
   2  -3   7        0.16        0.86      2.90 o 
   3  -3   7        7.25        4.16      5.65 o 
   4  -3   7       30.96       28.15      6.39 o 
   5  -3   7        6.37        5.15      7.43 o 
   6  -3   7        0.00       -1.34     60.86 o 
  -7  -2   7        0.01       -0.41     13.62 o 
  -6  -2   7        0.29        0.77      6.33 o 
  -5  -2   7       41.49       34.04      3.73 o 
  -4  -2   7        5.47        4.25      3.11 o 
  -3  -2   7      157.65      162.61      5.95 o 
  -2  -2   7        3.58        2.42      2.34 o 
  -1  -2   7       28.82       25.58      2.14 o 
   0  -2   7       61.48       56.02      2.71 o 
   1  -2   7       24.18       20.63      2.92 o 
   2  -2   7        2.01        3.07      2.66 o 
   3  -2   7       68.03       83.47      5.63 o 
   4  -2   7       39.79       37.84      6.46 o 
   5  -2   7        0.00        0.65      7.28 o 
   6  -2   7        8.46        6.27     10.15 o 
  -8  -1   7        0.25       -0.73      2.89 o 
  -7  -1   7        1.40        2.42      6.58 o 
  -6  -1   7        4.28        5.28      5.90 o 
  -5  -1   7      124.39      129.43      6.89 o 
  -4  -1   7       13.88        9.33      4.97 o 
  -3  -1   7        2.28        0.37      1.38 o 
  -2  -1   7        5.28        5.72      2.10 o 
  -1  -1   7       99.62      102.98      2.79 o 
   0  -1   7       71.70       84.47      3.70 o 
   1  -1   7       21.31       18.72      2.31 o 
   2  -1   7        6.47        4.96      5.02 o 
   3  -1   7        8.26        5.80      4.81 o 
   4  -1   7       13.22       15.76      5.40 o 
   5  -1   7        7.31        8.47      8.48 o 
   6  -1   7        2.75        2.67      9.58 o 
  -8   0   7        3.65        1.85      9.70 o 
  -7   0   7        4.98        3.42      6.39 o 
  -6   0   7        0.07       -0.75      4.77 o 
  -5   0   7        0.63        2.71      5.04 o 
  -4   0   7        9.81        7.06      4.94 o 
  -3   0   7       62.18       62.03      2.14 o 
  -2   0   7      303.66      322.66      4.61 o 
  -1   0   7       11.29        7.46      3.59 o 
   0   0   7       49.73       43.64      3.45 o 
   1   0   7        0.27       -0.35      1.71 o 
   2   0   7        0.55       -1.60     19.08 o 
   3   0   7        0.57        1.82      6.33 o 
   4   0   7       16.10       20.33      6.48 o 
   5   0   7        6.81        5.53      8.38 o 
  -8   1   7        9.59        7.89      8.82 o 
  -7   1   7       62.68       71.77      7.80 o 
  -6   1   7      160.76      179.12      8.34 o 
  -5   1   7       23.57       18.38      5.43 o 
  -4   1   7        4.97        5.05      2.06 o 
  -3   1   7      205.36      212.94      3.76 o 
  -2   1   7       77.54       73.72      2.50 o 
  -1   1   7       28.22       29.42      2.45 o 
   0   1   7      100.41       89.55      4.33 o 
   1   1   7       12.14       11.07      4.82 o 
   2   1   7       41.79       29.05      5.54 o 
   3   1   7       62.34       64.29      5.59 o 
   4   1   7        1.46        0.76      7.24 o 
   5   1   7        3.93        2.93      9.38 o 
  -8   2   7       13.01       21.19      9.67 o 
  -7   2   7       15.06       13.28      4.82 o 
  -6   2   7        0.17       -1.11     41.00 o 
  -5   2   7       34.47       30.83      4.42 o 
  -4   2   7       76.50       79.82      5.85 o 
  -3   2   7        5.22        5.34      2.21 o 
  -2   2   7       16.06       13.69      2.78 o 
  -1   2   7        0.00        0.09      2.76 o 
   0   2   7        0.81       -0.53      2.91 o 
   1   2   7      126.59      127.80      4.72 o 
   2   2   7       30.78       34.17      4.32 o 
   3   2   7        2.71        1.82      4.50 o 
   4   2   7        0.12        1.77      5.73 o 
  -8   3   7        1.57        3.16      6.62 o 
  -7   3   7        6.12        7.59      6.20 o 
  -6   3   7       11.47       14.35      5.48 o 
  -5   3   7        3.28        3.21      3.35 o 
  -4   3   7       16.55       14.36      3.25 o 
  -3   3   7        0.07       -0.08      0.86 o 
  -2   3   7       32.60       24.85      3.01 o 
  -1   3   7      142.01      147.12      4.50 o 
   0   3   7        1.55        4.10      5.84 o 
   1   3   7       30.85       23.59      4.31 o 
   2   3   7        0.15        0.23      5.61 o 
   3   3   7        3.51        5.11      7.48 o 
  -8   4   7        0.15       -0.14      5.35 o 
  -7   4   7       14.61       13.87      7.73 o 
  -6   4   7       22.55       22.99      6.01 o 
  -5   4   7       12.34       14.61      3.91 o 
  -4   4   7       63.90       63.15      3.72 o 
  -3   4   7       64.73       65.42      3.73 o 
  -2   4   7        5.64        1.54      3.74 o 
  -1   4   7        5.20        4.83      6.56 o 
   0   4   7       20.79       12.10      6.80 o 
   1   4   7        5.03        0.86      6.90 o 
   2   4   7        3.84        6.74      9.49 o 
  -6   5   7       26.49       27.12      7.27 o 
  -5   5   7        2.51        4.43      7.27 o 
  -4   5   7        0.00       -0.39      2.20 o 
  -3   5   7       12.20       13.62      4.51 o 
  -2   5   7        0.16        0.91      6.58 o 
  -1   5   7        0.60        0.66      6.75 o 
   0   5   7        0.73       -2.95      6.05 o 
   1   5   7        0.02        1.87     58.46 o 
  -6   6   7        5.70        4.91      8.44 o 
  -5   6   7        0.02        1.10      9.19 o 
  -4   6   7        3.17        1.25      4.80 o 
  -3   6   7       13.75       15.36      8.79 o 
  -2   6   7        1.78        3.52      8.91 o 
  -1   6   7        0.50       -0.10      7.83 o 
   0  -8   8        8.62       10.43     11.17 o 
   1  -8   8        0.83        1.23      7.76 o 
   2  -8   8       23.60       25.28      6.76 o 
  -2  -7   8        2.31        4.44      9.23 o 
  -1  -7   8        7.60        8.53      9.83 o 
   0  -7   8        2.24        2.34      5.62 o 
   1  -7   8       16.51       15.99      4.68 o 
   2  -7   8        0.17       -0.15      5.35 o 
   3  -7   8        0.01       -1.17      2.84 o 
   4  -7   8        2.47        1.81      6.84 o 
  -4  -6   8        0.61        0.21     45.88 o 
  -3  -6   8        0.78        3.61      9.46 o 
  -2  -6   8        0.20       -1.67      5.13 o 
  -1  -6   8        0.03        0.64      4.20 o 
   0  -6   8       59.33       55.47      4.06 o 
   1  -6   8        0.12       -0.11      1.52 o 
   2  -6   8        5.43        4.93      3.92 o 
   3  -6   8        2.30        3.36      5.29 o 
   4  -6   8        4.09        4.09      5.77 o 
   5  -6   8        3.18        2.07      7.51 o 
  -5  -5   8        1.47        1.57      8.25 o 
  -4  -5   8        9.99        8.21      8.82 o 
  -3  -5   8        2.04       -1.28     11.41 o 
  -2  -5   8       70.87       69.75      5.48 o 
  -1  -5   8        3.79        3.20      3.75 o 
   0  -5   8      142.41      148.53      6.48 o 
   1  -5   8       21.68       22.31      3.63 o 
   2  -5   8        6.66        5.27      3.70 o 
   3  -5   8        3.01        2.93      4.98 o 
   4  -5   8        6.29        9.31      5.64 o 
   5  -5   8        0.75       -0.04      1.11 o 
  -6  -4   8        0.32        1.62      8.31 o 
  -5  -4   8       10.78        9.25      5.76 o 
  -4  -4   8       16.20       11.28      4.71 o 
  -3  -4   8       31.90       27.64      7.07 o 
  -2  -4   8        5.42        5.36      4.36 o 
  -1  -4   8       13.65       17.79      3.63 o 
   0  -4   8      215.54      224.41      4.84 o 
   1  -4   8       36.98       34.88      2.75 o 
   2  -4   8        9.84        5.60      3.44 o 
   3  -4   8       78.80       88.67      4.90 o 
   4  -4   8       25.23       28.56      6.40 o 
   5  -4   8        1.44        1.44      8.19 o 
  -6  -3   8        0.09        1.15      8.86 o 
  -5  -3   8       21.28       27.41      5.40 o 
  -4  -3   8       23.16       19.34      4.59 o 
  -3  -3   8       25.05       22.27      2.96 o 
  -2  -3   8       11.62       11.26      2.53 o 
  -1  -3   8       49.29       47.14      3.53 o 
   0  -3   8       46.20       45.91      3.20 o 
   1  -3   8       27.77       27.00      2.70 o 
   2  -3   8        5.66        5.74      3.60 o 
   3  -3   8       12.19       10.18      6.98 o 
   4  -3   8        3.33        4.67      6.11 o 
   5  -3   8        2.47        2.66     10.02 o 
  -7  -2   8       18.09       17.42      9.61 o 
  -6  -2   8        0.85       -1.32      6.75 o 
  -5  -2   8        3.86        2.79      6.95 o 
  -4  -2   8        0.07        1.00      4.55 o 
  -3  -2   8        0.03        0.11      3.11 o 
  -2  -2   8        5.75        3.02      2.77 o 
  -1  -2   8       41.96       36.76      2.42 o 
   0  -2   8        2.71        2.18      3.05 o 
   1  -2   8       74.89       73.29      3.13 o 
   2  -2   8        2.00        2.75      5.00 o 
   3  -2   8        0.05        0.74      7.36 o 
   4  -2   8       17.75       15.83      7.78 o 
   5  -2   8       16.01       23.84      9.83 o 
  -7  -1   8       11.31        6.85      9.11 o 
  -6  -1   8        8.27        4.65      6.60 o 
  -5  -1   8       76.74       72.23      6.28 o 
  -4  -1   8        0.39       -0.11      3.58 o 
  -3  -1   8       45.61       53.59      3.34 o 
  -2  -1   8       28.50       26.05      2.58 o 
  -1  -1   8        0.10        1.19      2.79 o 
   0  -1   8       19.31       18.66      3.62 o 
   1  -1   8       71.48       63.98      5.47 o 
   2  -1   8        6.21        4.68      6.35 o 
   3  -1   8       27.16       20.03      7.34 o 
   4  -1   8       75.39       77.91      7.84 o 
   5  -1   8        0.03        2.42     10.46 o 
  -7   0   8        0.52        0.19      8.41 o 
  -6   0   8       15.30       19.70      7.28 o 
  -5   0   8       15.39       11.18      5.13 o 
  -4   0   8       14.23       12.38      3.68 o 
  -3   0   8        0.17       -0.37      1.61 o 
  -2   0   8       23.57       20.36      2.46 o 
  -1   0   8       64.20       67.15      3.24 o 
   0   0   8        7.75        8.35      4.26 o 
   1   0   8       48.51       48.20      5.69 o 
   2   0   8        2.83        0.90      5.12 o 
   3   0   8        0.16       -2.60      7.84 o 
   4   0   8        0.57        0.66      9.07 o 
  -8   1   8        1.87        2.91     10.39 o 
  -7   1   8        7.62       11.36      8.91 o 
  -6   1   8        2.47        0.15      6.39 o 
  -5   1   8        0.06       -0.62      4.66 o 
  -4   1   8        1.46        1.07      3.42 o 
  -3   1   8       45.26       36.78      2.58 o 
  -2   1   8       47.88       48.89      2.48 o 
  -1   1   8       53.63       56.26      3.16 o 
   0   1   8        2.28        1.03      3.10 o 
   1   1   8       15.16        6.34      5.20 o 
   2   1   8       10.27        6.88      6.06 o 
   3   1   8        0.17       -0.48      7.40 o 
   4   1   8        2.23        3.29      9.69 o 
  -8   2   8        7.79        5.11     11.03 o 
  -7   2   8        4.58        0.30      2.34 o 
  -6   2   8       61.79       67.90      7.39 o 
  -5   2   8       76.42       77.62      5.70 o 
  -4   2   8       27.18       26.22      3.60 o 
  -3   2   8      148.23      152.71      4.72 o 
  -2   2   8      107.89      116.37      7.25 o 
  -1   2   8       77.00       79.79      6.45 o 
   0   2   8        8.52        3.09      5.65 o 
   1   2   8       33.12       26.37      4.51 o 
   2   2   8        2.27        0.08      3.50 o 
   3   2   8        6.03        3.12      6.59 o 
  -7   3   8        0.00        1.60      9.28 o 
  -6   3   8        6.37        4.64      7.31 o 
  -5   3   8       37.72       31.39      7.07 o 
  -4   3   8        3.28        2.38      4.10 o 
  -3   3   8        5.73        6.31      3.82 o 
  -2   3   8        2.88        2.01      4.82 o 
  -1   3   8        1.93        0.35      6.52 o 
   0   3   8        0.04        0.94      6.93 o 
   1   3   8       25.40       21.05      5.35 o 
   2   3   8        2.66        2.36      5.94 o 
  -7   4   8       11.90       18.11      9.03 o 
  -6   4   8        9.87        6.38      8.83 o 
  -5   4   8       30.01       31.85      4.53 o 
  -4   4   8       15.09       12.87      4.96 o 
  -3   4   8        6.63        5.91      4.47 o 
  -2   4   8       12.59       11.79      7.23 o 
  -1   4   8       21.19       15.91      6.36 o 
   0   4   8        2.33        0.32     61.22 o 
   1   4   8        2.72       -0.10      1.69 o 
  -6   5   8        4.51        5.31      9.80 o 
  -5   5   8        0.01        0.75     20.69 o 
  -4   5   8        8.38        9.28      5.57 o 
  -3   5   8       12.23       16.37      8.12 o 
  -2   5   8        6.13        6.02      8.59 o 
  -1   5   8        0.00       -0.78      7.68 o 
   0   5   8        0.50        0.86     10.73 o 
  -1  -7   9        5.52        7.40      9.53 o 
   0  -7   9        4.00        5.73      6.66 o 
   1  -7   9        4.35        4.34      5.36 o 
   2  -7   9       11.01       11.50      5.19 o 
  -3  -6   9        0.55        1.12      9.17 o 
  -2  -6   9       10.99        9.65      7.08 o 
  -1  -6   9       45.10       52.84      4.73 o 
   0  -6   9        2.16        2.00      3.31 o 
   1  -6   9       40.28       40.55      4.41 o 
   2  -6   9        1.59        0.59      4.68 o 
   3  -6   9        2.16        1.99      5.57 o 
  -4  -5   9        1.37        2.76      8.51 o 
  -3  -5   9        0.20       -1.79      7.53 o 
  -2  -5   9        0.11       -0.41      1.44 o 
  -1  -5   9        0.02        0.67      3.16 o 
   0  -5   9       48.74       47.88      3.75 o 
   1  -5   9        0.01        0.99      4.02 o 
   2  -5   9        0.77        0.76      4.19 o 
   3  -5   9        0.50       -0.20      3.62 o 
   4  -5   9       21.41       22.22      6.99 o 
  -5  -4   9        3.88        2.99      7.13 o 
  -4  -4   9        1.91        3.02      5.33 o 
  -3  -4   9        3.41        0.61      7.92 o 
  -2  -4   9       55.51       59.42      4.48 o 
  -1  -4   9        1.33        0.44      1.10 o 
   0  -4   9       17.25       15.91      3.61 o 
   1  -4   9       19.66       19.27      3.33 o 
   2  -4   9       27.53       26.97      5.28 o 
   3  -4   9        1.47        1.58      8.71 o 
   4  -4   9        1.06        3.56      8.85 o 
  -6  -3   9        0.27       -0.14      9.09 o 
  -5  -3   9        1.45        2.67      5.92 o 
  -4  -3   9       27.74       24.71      4.54 o 
  -3  -3   9        3.42        3.48      3.57 o 
  -2  -3   9        0.93       -0.30      3.70 o 
  -1  -3   9        0.10       -1.72      2.73 o 
   0  -3   9       19.43       16.49      3.40 o 
   1  -3   9        4.30        5.57      3.49 o 
   2  -3   9        0.00        0.50      5.21 o 
   3  -3   9        4.44        4.62      6.34 o 
   4  -3   9       11.26        5.56     10.23 o 
  -6  -2   9        6.94        5.13      9.48 o 
  -5  -2   9        4.42        3.70      6.65 o 
  -4  -2   9       12.78       11.51      4.74 o 
  -3  -2   9       23.12       24.19      3.38 o 
  -2  -2   9        7.75        6.02      3.17 o 
  -1  -2   9       15.01        9.70      3.72 o 
   0  -2   9       87.30       87.65      3.12 o 
   1  -2   9       39.20       43.75      4.94 o 
   2  -2   9        2.96        5.44      7.84 o 
   3  -2   9       12.62       13.82      8.89 o 
   4  -2   9       27.06       29.55      9.98 o 
  -6  -1   9       11.19       10.32      7.72 o 
  -5  -1   9        5.07        4.30      7.64 o 
  -4  -1   9       24.23       31.01      4.04 o 
  -3  -1   9       38.83       42.30      4.07 o 
  -2  -1   9       44.83       37.93      3.81 o 
  -1  -1   9       91.51       91.31      4.11 o 
   0  -1   9       22.98       20.45      5.20 o 
   1  -1   9       16.76       13.85      6.23 o 
   2  -1   9        3.73        4.39      7.52 o 
   3  -1   9        0.63        0.07      8.62 o 
   4  -1   9        6.58        9.26      8.23 o 
  -7   0   9       39.51       54.20     10.20 o 
  -6   0   9        0.03        1.81      8.73 o 
  -5   0   9       15.25       16.52      6.16 o 
  -4   0   9       13.41       12.30      4.66 o 
  -3   0   9        2.70        3.62      4.00 o 
  -2   0   9       10.84        8.16      3.05 o 
  -1   0   9        9.11        6.29      3.71 o 
   1   0   9        7.95        5.93      5.56 o 
   2   0   9        0.13       -0.43     15.45 o 
   3   0   9        0.50        1.60      9.22 o 
  -7   1   9        0.26       -0.24      1.91 o 
  -6   1   9        3.24        1.05      6.64 o 
  -5   1   9        0.48        0.91      7.59 o 
  -4   1   9       16.86       12.65      6.68 o 
  -3   1   9       20.06       17.56      3.22 o 
  -2   1   9       57.64       56.80      3.05 o 
  -1   1   9       29.98       29.91      3.86 o 
   0   1   9        3.34        2.64      5.53 o 
   1   1   9       34.08       34.85      6.01 o 
   2   1   9        0.94        0.21     19.45 o 
   3   1   9        4.44        5.57     10.20 o 
  -7   2   9        0.05       -1.69     10.60 o 
  -6   2   9        4.48        7.39      8.64 o 
  -5   2   9       21.02       21.63      6.23 o 
  -4   2   9       20.80       24.44      6.29 o 
  -3   2   9        0.02        1.50      5.43 o 
  -2   2   9        6.06        5.28      3.35 o 
  -1   2   9        8.57       10.89      4.14 o 
   0   2   9        2.80        1.66      7.88 o 
   1   2   9       13.66       11.59      5.51 o 
   2   2   9        1.97        0.29      6.86 o 
  -6   3   9        0.91       -0.21      9.17 o 
  -5   3   9       22.34       21.61      6.95 o 
  -4   3   9       28.45       30.32      4.51 o 
  -3   3   9       11.55       11.84      4.96 o 
  -2   3   9       31.08       36.81      5.58 o 
  -1   3   9       25.10       21.04      7.05 o 
   0   3   9        4.22        1.71      8.92 o 
   1   3   9       10.86       13.98      6.89 o 
  -6   4   9        1.82       -0.57      5.40 o 
  -5   4   9        0.90        1.22      9.21 o 
  -4   4   9        2.10        2.88      5.50 o 
  -3   4   9        5.65       11.05      8.53 o 
  -2   4   9        5.67        2.11      8.73 o 
  -1   4   9        1.00        5.79      9.22 o 
   0   4   9        0.14        1.23      8.78 o 
  -1  -6  10       38.47       38.03      5.40 o 
   0  -6  10        0.11        0.42      5.30 o 
   1  -6  10        1.52        0.98      6.09 o 
  -3  -5  10        0.66        1.54      8.59 o 
  -2  -5  10        1.52        0.67      2.15 o 
  -1  -5  10       54.87       63.18      4.75 o 
   0  -5  10       10.76        9.53      4.67 o 
   1  -5  10       17.05       16.29      5.08 o 
   2  -5  10        1.78        1.48      7.55 o 
   3  -5  10        0.02       -0.17      4.36 o 
  -4  -4  10        0.05        0.45     10.78 o 
  -3  -4  10        0.74       -0.41      4.35 o 
  -2  -4  10        4.07        5.42      6.11 o 
  -1  -4  10        4.26        5.55      4.44 o 
   0  -4  10        2.78        2.11      5.54 o 
   1  -4  10        1.22        0.56      2.53 o 
   2  -4  10        8.84        8.91      7.07 o 
   3  -4  10        0.38        0.39      6.66 o 
  -5  -3  10        0.37       -2.25     10.61 o 
  -4  -3  10        3.28        3.56      6.41 o 
  -3  -3  10        7.29        3.87      4.62 o 
  -2  -3  10        2.14        1.13      6.25 o 
  -1  -3  10        4.17        2.56      6.25 o 
   0  -3  10        6.38        7.83      5.14 o 
   1  -3  10       12.23        6.28      5.27 o 
   2  -3  10        8.13        8.47      5.29 o 
   3  -3  10        5.52        3.59      9.66 o 
  -5  -2  10        1.15       -0.19     13.01 o 
  -4  -2  10       19.05       18.33      7.03 o 
  -3  -2  10        1.42        3.09      3.96 o 
  -2  -2  10        2.33        1.57      4.15 o 
  -1  -2  10        0.21        1.23      5.43 o 
   0  -2  10       12.52       15.35      5.39 o 
   1  -2  10        0.45       -0.81      5.23 o 
   2  -2  10        0.30        1.00     17.00 o 
   3  -2  10        0.21        0.49      8.73 o 
  -6  -1  10       11.77       10.40      9.76 o 
  -5  -1  10        3.03        3.03      7.74 o 
  -4  -1  10        9.16        8.74      5.62 o 
  -3  -1  10       42.13       41.16      4.49 o 
  -2  -1  10        0.89        0.96      4.93 o 
  -1  -1  10        1.59        1.08      6.30 o 
   0  -1  10       35.93       37.12      7.11 o 
   1  -1  10        4.06        8.62      8.54 o 
   2  -1  10        1.13        1.47      8.62 o 
   3  -1  10        0.42       -2.42      9.78 o 
  -6   0  10        4.51        4.91      8.66 o 
  -5   0  10        1.77        5.22      8.86 o 
  -4   0  10       12.79       14.81      8.08 o 
  -3   0  10       39.88       40.00      4.76 o 
  -2   0  10        4.43        2.91      3.85 o 
  -1   0  10        5.50        3.58      3.87 o 
   1   0  10        7.40        4.62      8.06 o 
   2   0  10        0.30        1.01      8.71 o 
  -6   1  10        6.54        6.52      8.17 o 
  -5   1  10       11.66       14.63      7.23 o 
  -4   1  10        4.02        0.48     31.57 o 
  -3   1  10       34.33       37.72      6.42 o 
  -2   1  10        8.56        8.57      4.18 o 
  -1   1  10        5.06        5.36      5.20 o 
   0   1  10        8.62        7.12      7.25 o 
   1   1  10        5.34        5.84      5.41 o 
  -6   2  10        0.24        0.05     10.14 o 
  -5   2  10        2.57        6.04      8.79 o 
  -4   2  10        3.30        1.04      7.55 o 
  -3   2  10       11.61       15.92      5.18 o 
  -2   2  10       19.78       21.91      5.07 o 
  -1   2  10       12.64        8.65      8.44 o 
   0   2  10        4.74        0.44      8.15 o 
  -5   3  10       11.40       17.63      9.33 o 
  -4   3  10        1.44       -0.73      9.38 o 
  -3   3  10        9.93        9.72      5.89 o 
  -2   3  10       15.34       19.88      8.27 o 
  -1   3  10        1.16        0.61     79.22 o 
  -2  -4  11        0.20        1.34      9.49 o 
  -1  -4  11        7.81        7.23      5.24 o 
   0  -4  11        1.94        4.10      6.60 o 
   1  -4  11        0.00        0.47      7.25 o 
  -3  -3  11        4.13        3.20      6.61 o 
  -2  -3  11        9.85       10.73      6.14 o 
  -1  -3  11        5.32        9.07      6.14 o 
   0  -3  11        9.54        8.49      6.46 o 
   1  -3  11        0.23       -1.18      5.20 o 
  -4  -2  11        8.03        5.17      6.99 o 
  -3  -2  11        6.53        4.55      5.91 o 
  -2  -2  11       32.01       26.57      9.56 o 
  -1  -2  11        1.92       -0.51      9.40 o 
   0  -2  11        0.47        2.29      6.27 o 
   1  -2  11        2.61        1.42      7.55 o 
  -4  -1  11        0.49        3.10      9.44 o 
  -3  -1  11        0.69        0.30      1.84 o 
  -2  -1  11        0.09        0.44      5.47 o 
  -1  -1  11        2.25        4.18      9.64 o 
   0  -1  11        6.47        8.34      6.22 o 
   1  -1  11        2.90        2.56      9.95 o 
  -4   0  11        6.78        7.94      9.49 o 
  -3   0  11       27.64       26.74      7.91 o 
  -2   0  11        1.04       -0.31      5.96 o 
  -1   0  11        0.62        1.00      7.68 o 
   0   0  11        6.97        5.27      5.45 o 
  -4   1  11        0.05       -1.85      9.42 o 
  -3   1  11        9.24        9.13      9.45 o 
  -2   1  11        3.83        2.23      8.28 o 
  -1   1  11        7.21       13.87      6.65 o 
                                                 
